# Supplementary material for: The spatial distribution of diagnosed Type 2 diabetes mellitus and cardiovascular disease incidence in Valencia, 2015–2022: a retrospective, registry-based study
Source: BMC Public Health. 2026 Mar 29;26:1495. doi: 10.1186/s12889-026-27160-3 (PMC13151391; doi:10.1186/s12889-026-27160-3)
Supplement: Supplementary file 1 — Supplementary Material 1. [file 12889_2026_27160_MOESM1_ESM.zip]

Archive with 13 entries (12 files):
- rate_data.xlsx
- README.txt.txt
- VLC_2022.dbf
- VLC_2022.prj
- VLC_2022.shp
- Figures/
- Figures/Figure S1.png
- Figures/Figure S2.png
- Figures/Figure S3.png
- Figures/Figure S4.png
- Supp Materials_Rev_Submission 2026.03.17.docx
- VLC_2022.shx
- MIUC_2022.xlsx
