# Supplementary material for: The spatial distribution of diagnosed Type 2 diabetes mellitus and cardiovascular disease incidence in Valencia, 2015–2022: a retrospective, registry-based study
Source: BMC Public Health. 2026 Mar 29;26:1495. doi: 10.1186/s12889-026-27160-3 (PMC13151391; doi:10.1186/s12889-026-27160-3)
Supplement: Supplementary file 1 — Supplementary Material 1. [file 12889_2026_27160_MOESM1_ESM.zip › rate_data.xlsx]

## Sheet: data_incidence
CUSEC	CVD_40_rate	CVD_40_li	CVD_40_ls	CVD_40_cases	CVD_40_pop	CVD_60_rate	CVD_60_li	CVD_60_ls	CVD_60_cases	CVD_60_pop	DBT_40_rate	DBT_40_li	DBT_40_ls	DBT_40_cases	DBT_40_pop	DBT_60_rate	DBT_60_li	DBT_60_ls	DBT_60_cases	DBT_60_pop
4625011055	5.95102	2.95535	19.6168	13	2570	9.04169	3.62166	40.5073	9	1341	6.88344	3.95002	14.0736	19	2275	10.3281	5.32683	26.3967	14	1091
4625015039	4.02896	1.92703	8.56113	11	2731	7.05969	2.86123	17.1206	8	1108	10.3586	6.51795	16.6967	24	2465	14.8943	7.54462	28.8785	12	875
4625002039	2.45977	1.00835	5.51966	8	2768	4.50074	1.7485	9.71241	7	1539	4.45068	2.43342	8.02115	15	2758	9.61801	5.16146	16.5701	14	1528
4625012047	4.06581	1.99717	7.61358	13	2826	6.13591	2.62714	12.6645	10	1404	6.93542	4.07724	11.3178	20	2623	11.8309	6.50016	20.5868	16	1242
4625012042	6.53011	3.30345	15.0811	13	2948	13.5706	6.41339	33.2306	11	780	6.32196	3.19841	15.567	15	2912	11.816	4.98456	34.1483	9	755
4625011028	7.43589	4.68869	11.509	24	2971	14.6438	8.8895	23.4656	21	1394	10.8722	7.22592	16.1179	29	2565	11.3168	6.08532	20.5506	14	1085
4625016032	7.77385	3.32824	31.7806	12	3014	12.8553	3.91653	68.7801	6	613	5.16731	2.44947	20.4476	13	2844	7.5728	2.38985	45.0374	5	519
4625016031	5.34428	1.89259	14.8289	11	3057	8.73851	1.87452	30.7413	5	760	11.3015	6.6009	27.6807	24	2971	20.8242	10.4214	60.6658	14	679
4625004028	6.55989	3.79042	14.2748	20	3066	12.6589	6.87742	30.1631	17	1279	7.12669	3.90469	12.6892	18	2988	12.3306	5.77526	24.8386	13	1229
4625001012	7.70122	4.34089	12.9683	17	3086	13.7629	6.7943	25.3958	11	812	6.00669	3.20769	10.5436	15	3063	10.0145	4.24611	20.3817	8	806
4625013011	7.6162	4.52252	13.6801	24	3090	12.723	7.06105	25.4599	20	1880	5.53967	2.95389	10.7662	18	2935	8.2513	4.48987	18.5263	15	1756
4625004027	3.36777	1.4254	8.66855	8	3095	7.26233	2.91276	19.4447	7	909	5.81744	2.65784	12.6992	12	3030	10.4645	3.70739	26.8709	7	858
4625001017	4.59648	2.61622	7.9345	18	3183	7.58359	4.18053	14.0377	15	1750	10.4654	6.8033	15.67	29	3028	12.7945	7.24816	21.6234	18	1627
4625004030	5.06235	2.44658	9.86873	12	3183	9.93905	4.29876	20.827	9	1016	7.11251	4.10004	11.8358	17	3037	11.625	5.58455	22.0911	10	930
4625001023	4.50841	2.51109	7.91241	15	3223	7.71484	3.82365	14.9548	11	1280	9.27277	6.12243	13.7463	28	3099	17.0039	10.4274	26.8581	21	1169
4625009034	7.57992	4.89829	14.8346	27	3260	10.1182	5.52831	26.2359	16	1309	11.3188	7.90157	15.9713	37	3268	14.0852	8.1911	23.1853	18	1287
4625011012	7.49608	4.922	11.1783	28	3263	13.5169	8.4478	20.81	23	1644	9.42655	6.20449	13.9075	28	2892	14.9452	9.0402	23.5929	20	1375
4625016004	7.19021	4.04593	12.1491	18	3277	12.8531	6.30291	23.8615	12	1111	12.558	8.48729	18.8416	33	3048	18.1922	10.2524	32.0212	16	966
4625008001	6.6312	3.98593	10.8676	22	3285	10.7109	5.58981	19.7022	15	1226	10.3306	6.72858	15.7331	30	3177	19.8948	11.9428	32.409	22	1144
4625003038	6.86114	4.33572	10.5421	24	3306	13.4643	8.19764	21.3948	21	1503	5.29194	3.07951	8.72545	18	3301	6.43762	2.94614	12.981	10	1515
4625015040	4.06554	1.55139	25.3641	9	3329	7.5663	2.25014	57.0013	5	722	5.25997	2.73833	14.4811	15	3273	7.8572	2.8599	30.3109	6	672
4625005025	5.14452	3.05631	8.31498	19	3371	11.1408	6.50778	18.1871	18	1601	9.17134	6.14985	13.3169	30	3156	12.2587	7.20999	19.9949	18	1414
4625002047	3.82338	2.14679	6.59806	16	3399	8.00645	4.40937	13.6181	15	1794	3.46521	1.91954	6.14489	15	3382	7.74605	4.18719	13.3363	14	1794
4625002054	4.7602	2.92498	7.7321	22	3401	9.68206	5.78721	15.508	20	1712	4.97173	2.94333	8.29657	19	3266	8.22443	4.41512	14.2068	14	1614
4625002043	5.63963	3.54232	8.82691	23	3403	10.7747	6.5355	17.1757	20	1737	4.89291	2.90658	8.04068	19	3473	7.06099	3.75099	12.588	13	1822
4625002024	2.5885	1.11871	5.44102	9	3410	5.22025	2.1016	11.562	8	1456	6.18208	3.7432	10.3315	21	3266	8.89852	4.38354	17.8813	12	1350
4625011037	7.45489	4.70775	11.4625	26	3446	12.6385	7.31854	20.9179	20	1620	9.80206	6.51793	14.4441	31	3080	15.0244	8.82488	24.6299	20	1330
4625011017	4.61962	2.53574	7.92792	15	3453	8.76384	4.42065	16.0016	12	1336	10.8453	7.22097	16.0212	30	3086	15.8597	8.90752	26.8793	16	1056
4625002040	3.54544	1.97679	6.40755	16	3457	6.847	3.63968	11.9511	14	1996	3.48857	1.79475	6.63489	13	3427	5.00212	2.26019	9.71363	9	1980
4625011029	8.61042	5.79742	12.4175	30	3463	15.7799	10.0889	23.7197	24	1536	11.4424	7.89655	16.4284	35	3175	15.3755	9.21135	25.1689	20	1358
4625009033	6.08213	3.79963	9.54878	23	3464	11.454	6.76354	18.9131	19	1437	13.7778	9.73806	19.2963	39	3138	17.8481	10.7949	28.6938	20	1208
4625002044	5.41265	3.22704	8.94904	19	3475	7.99138	4.19991	14.9712	13	1786	6.05916	3.75163	9.60584	22	3329	9.73614	5.50373	16.9727	16	1652
4625002041	3.41291	1.84735	6.11548	14	3479	7.17683	3.78231	12.4929	13	1928	5.66596	3.45872	9.04835	22	3408	8.36979	4.73786	13.8706	16	1869
4625007008	8.77009	5.87696	12.8032	32	3500	16.0018	10.1682	24.486	26	1704	9.61066	6.3884	14.0535	30	3368	13.5153	7.77349	22.2923	18	1638
4625005014	4.21775	2.33953	7.49011	15	3508	6.7998	3.22059	13.7547	10	1246	11.998	8.34819	17.0643	37	3261	17.183	10.1857	27.9184	19	1065
4625019011	10.0479	6.79019	14.7442	32	3519	15.8235	9.52787	25.6301	20	1346	12.7623	8.97114	18.8502	38	3297	20.5117	13.0297	33.8843	24	1202
4625002025	4.48023	2.39668	8.21623	14	3523	9.09988	4.58898	17.4955	12	1302	4.8888	2.78687	8.80491	16	3348	9.85739	5.23718	18.9843	13	1171
4625002036	3.87563	2.217	6.6605	17	3542	7.3631	4.07584	12.5183	15	1926	5.11888	3.03618	8.40862	19	3465	8.86406	4.91641	14.9398	15	1878
4625002018	5.26846	3.20229	8.37123	21	3546	8.80728	5.08296	14.3977	17	1798	7.53396	4.93696	11.191	28	3434	11.3355	6.8743	17.8365	20	1716
4625014003	6.47503	4.03992	9.99153	23	3551	9.92301	5.52481	16.8415	16	1586	11.1871	7.9033	15.6302	39	3317	17.3665	11.2296	26.347	26	1419
4625007023	6.13723	3.70602	9.87954	22	3571	8.85835	4.82159	15.8904	16	1809	11.6278	8.22039	16.3903	44	3372	19.8978	13.43	29.6055	35	1665
4625001031	4.31663	2.51046	7.12389	18	3574	7.5269	4.16904	13.0416	15	1840	3.26771	1.76765	5.80694	14	3475	6.33707	3.26454	11.6876	12	1767
4625005037	3.1974	1.64149	5.75123	12	3574	6.09716	2.89903	11.5416	10	1593	10.0795	6.96684	14.2384	34	3359	14.2848	8.69784	22.4636	20	1422
4625008016	5.03897	2.81998	8.67873	17	3581	6.61878	2.68452	14.2103	8	1159	6.61425	3.88078	10.8787	19	3390	11.6435	5.89	21.3473	12	1005
4625010055	7.00151	4.08666	11.4232	19	3584	14.7701	8.2979	24.7798	16	1160	6.35998	3.70068	10.8126	19	3516	11.2138	5.60089	21.4509	12	1123
4625001007	4.53501	2.62899	7.61263	17	3597	6.43337	3.19355	12.4463	11	1596	7.40777	4.85918	10.9346	27	3577	11.4447	6.73742	18.527	18	1579
4625006011	7.87476	5.04794	12.0547	26	3598	12.8305	7.39301	21.5059	18	1483	8.22894	5.3315	12.3181	26	3360	10.4287	5.51904	18.1721	13	1304
4625011022	6.9668	4.33379	10.9247	23	3633	12.1035	6.85083	20.5149	17	1543	8.26583	5.38032	12.4857	27	3405	12.202	6.93713	20.8075	17	1415
4625006003	4.98751	3.04654	7.93401	21	3642	9.44801	5.51618	15.693	18	1683	7.43961	4.88227	11.0332	28	3543	11.8198	7.09367	19.0337	20	1608
4625004002	5.64271	3.48093	9.24832	23	3647	9.38348	5.22492	16.9981	17	1555	10.0834	6.61976	15.0843	30	3289	16.6441	9.68863	27.5145	20	1300
4625005003	5.36584	3.24203	8.58158	20	3664	9.94811	5.60174	16.8594	16	1550	9.67469	6.47093	14.1096	30	3369	15.8794	9.44779	25.4473	19	1319
4625001014	6.29624	3.68237	10.4818	19	3668	11.1817	5.89725	20.224	14	1271	6.20336	3.76043	10.0683	21	3620	10.4564	5.45481	19.1212	13	1227
4625013020	6.30957	4.10886	9.49396	27	3685	10.9437	6.80379	17.0359	22	1920	7.37135	4.78502	11.1543	27	3392	13.6665	8.42424	21.792	22	1685
4625008017	7.32153	4.86348	10.7128	29	3695	14.3496	9.19083	21.6667	25	1714	8.60074	5.68293	12.6106	28	3446	12.7393	7.33338	20.877	17	1528
4625008003	5.69947	3.56535	8.78494	23	3701	11.9991	7.31488	18.89	21	1740	6.97407	4.54902	10.3922	27	3498	11.6511	6.91685	18.8225	19	1549
4625011024	6.33259	3.87321	9.97729	21	3705	10.4839	5.65762	18.1772	14	1431	12.3023	8.74933	17.3132	41	3367	15.486	9.20097	25.6268	19	1210
4625015032	8.32987	5.61258	12.1377	33	3721	13.2991	8.24363	20.9022	24	1593	10.0167	6.71922	14.6246	32	3379	16.3602	9.80562	26.2315	21	1316
4625001001	7.01181	4.46989	10.8306	25	3738	9.59954	5.09629	17.2545	14	1622	6.28421	4.05763	9.57596	26	3729	11.6674	7.00878	18.9606	20	1604
4625008028	4.09442	2.35577	6.87525	17	3757	8.17486	4.50861	14.2346	15	1974	6.50612	4.24981	9.8085	27	3589	12.9908	8.15046	20.087	23	1851
4625002021	6.86745	4.25284	11.0122	22	3783	14.1609	8.43089	23.4817	19	1363	8.27528	5.40311	12.3728	27	3669	12.8177	7.14357	21.6883	15	1287
4625006021	4.23788	2.37743	7.22469	17	3785	7.78937	4.24701	13.7707	15	1999	4.8683	2.95351	7.8756	21	3766	8.10728	4.57606	14.0388	16	1988
4625008025	5.19208	3.18799	8.08103	21	3792	11.3381	6.86518	17.8422	20	1782	13.7737	10.1066	18.4191	48	3448	20.6406	14.0303	29.5308	32	1536
4625006016	3.44172	1.77684	6.2149	13	3815	6.64688	3.1846	12.6995	11	1925	3.82379	2.09913	6.59095	15	3789	7.82776	4.06849	13.9384	13	1904
4625001028	6.16531	4.05069	9.39001	27	3820	11.9327	7.53621	18.9161	23	1799	5.35258	3.32212	8.54164	22	3834	8.23799	4.56532	14.7718	15	1805
4625010041	6.48463	4.23855	9.64806	29	3821	10.0071	5.97485	16.151	21	1786	10.4023	7.00527	14.979	31	3384	13.8885	8.13981	22.4261	18	1464
4625008002	5.2865	3.35814	8.12005	24	3839	9.46725	5.76201	14.9684	20	1963	7.63764	5.14694	11.0769	31	3777	9.28551	5.45327	14.9951	18	1943
4625002030	5.35653	3.12938	8.82901	18	3844	10.1225	5.45103	17.7572	14	1460	7.81837	5.09582	11.8617	27	3651	11.5406	6.34932	20.1674	15	1357
4625003018	5.69658	3.60907	8.69465	24	3847	10.6328	6.41117	16.9515	20	1826	6.1897	3.9281	9.87583	24	3664	10.2586	5.88106	18.21	17	1687
4625005002	5.97728	3.77212	9.27859	23	3863	10.3103	5.96702	17.2479	17	1581	10.7216	7.46741	15.119	36	3574	16.0334	9.83977	25.1415	21	1355
4625004029	7.09092	3.74647	14.4414	15	3867	15.0658	7.56796	31.953	12	1005	6.10864	3.32021	12.8555	16	3782	11.7812	5.58739	27.9786	11	942
4625003001	3.04135	1.59072	5.46657	13	3876	4.93848	2.32681	9.53531	10	1852	6.78952	4.30213	10.3055	24	3837	8.48746	4.57408	14.5978	14	1845
4625009036	6.45111	4.16932	10.4652	30	3879	11.4224	7.20563	19.6822	26	2299	6.69496	4.06739	10.9824	25	3458	9.62055	5.42971	17.8084	19	1919
4625004014	6.59562	4.31577	9.83299	27	3897	10.355	6.17192	16.7699	19	1761	9.49414	6.41569	13.6877	31	3514	14.1526	8.42262	22.6701	19	1471
4625011036	8.12993	5.18161	13.286	29	3916	15.7278	9.39064	27.3224	23	1515	7.69931	4.90622	11.9731	24	3451	12.595	7.02916	21.9429	15	1155
4625011031	4.97761	3.03359	7.89762	21	3920	8.72298	4.86998	14.8773	16	1698	10.9803	7.61822	15.9492	37	3493	17.2586	10.7442	27.862	24	1392
4625001030	6.81296	4.55165	9.97808	30	3930	14.4699	9.51196	21.2601	28	2004	5.73637	3.65335	8.79767	25	3875	10.6156	6.34528	16.9852	20	1963
4625015027	5.08577	2.93927	9.04863	18	3933	7.98618	3.85489	16.596	11	1417	11.4094	8.15321	15.8363	42	3755	13.5507	8.00025	22.1866	19	1349
4625011018	11.4895	8.42684	15.5811	49	3937	15.0055	10.0575	22.3306	31	1806	9.26817	6.29541	13.4752	33	3582	16.1614	10.1273	25.2644	24	1511
4625002014	6.1166	3.64078	10.1507	20	3942	12.4073	7.02343	21.4604	17	1601	7.57123	4.99582	11.418	28	3773	11.8031	6.80383	20.0586	17	1441
4625003029	4.73844	2.82488	7.68227	19	3954	7.35556	3.84532	13.3085	13	1713	8.43419	5.76171	12.1859	33	3778	14.1653	8.86934	22.1426	23	1595
4625001025	4.74746	2.80935	8.43914	19	3962	8.48642	4.53772	16.6479	14	1525	8.50587	5.77665	12.2757	32	3837	12.6583	7.43321	20.569	18	1443
4625003053	3.40498	1.84037	5.99732	14	3969	6.26469	3.08239	11.8725	11	1670	10.0646	7.08937	14.01	38	3859	15.5404	9.89342	23.5971	24	1650
4625003032	7.00469	4.67325	10.4558	33	3974	13.5818	8.75812	20.9981	29	1796	13.3012	9.725	17.9214	49	3764	21.4521	14.4631	31.0323	33	1624
4625001010	5.13741	2.97743	8.53814	18	3975	10.7693	6.00828	18.433	16	1678	10.3926	7.25876	14.7357	37	3807	20.1094	13.3252	29.8904	29	1497
4625010043	3.52808	1.98852	7.39756	16	3994	6.76923	3.65509	15.3952	14	2093	9.16577	6.43107	12.9664	38	3731	13.6708	8.85997	21.0448	26	1895
4625010015	8.83141	6.09208	12.9791	35	3999	16.4037	10.8481	25.256	29	1735	7.15832	4.65249	10.8173	27	3869	11.6375	6.73053	19.4454	18	1643
4625008009	7.78963	5.13932	12.1439	28	4013	15.7406	10.0152	25.4644	24	1670	8.27612	5.61293	12.085	32	3861	11.3529	6.53324	19.13	17	1585
4625011044	8.47366	5.84037	12.5077	34	4020	11.8638	7.11094	20.0779	19	1537	18.166	13.7985	23.7077	60	3611	29.1518	20.358	40.9508	36	1266
4625010012	3.85635	2.25433	6.27061	18	4049	7.10882	3.91271	12.17	15	1957	7.96618	5.33244	11.5672	30	3769	8.58856	4.72119	14.7993	15	1748
4625013013	2.78186	1.33533	5.66049	12	4065	3.99252	1.70173	8.81956	9	2431	6.17249	3.89064	9.86406	26	3737	9.15104	5.37209	15.6699	19	2156
4625015011	8.28992	5.61329	11.9258	32	4077	13.217	8.10472	20.62	21	1605	21.2766	16.5605	27.229	74	3644	31.3089	22.1531	43.667	40	1332
4625003055	5.58742	3.70322	8.30188	29	4083	11.5164	7.53342	17.0478	27	2236	6.02972	3.9789	8.97792	29	4034	9.78801	6.06449	15.3069	22	2185
4625004011	5.28217	3.27281	8.2592	22	4085	9.05541	5.19037	15.1667	17	1918	8.87987	6.07393	12.6481	33	3722	16.588	10.7408	24.7734	26	1641
4625015002	6.80222	4.46358	10.043	27	4107	12.1235	7.46611	18.8795	21	1580	9.80155	6.84041	13.7183	36	3923	18.3871	12.0789	27.0643	27	1398
4625002032	4.55922	2.80142	7.34542	21	4145	8.77462	5.16376	14.7709	18	1926	8.63678	6.00782	12.4783	36	4011	12.6524	7.94925	20.3835	23	1863
4625013007	5.36032	3.52315	8.00167	28	4146	9.39457	5.90476	14.7077	23	2057	9.85764	6.98216	13.6664	41	3703	18.0861	12.2501	26.1544	33	1731
4625015001	6.71207	4.37893	10.0583	28	4149	12.5227	7.75346	19.6525	23	1666	12.2917	8.78461	16.9033	44	3785	14.5375	8.647	23.2737	20	1407
4625009032	6.15218	3.86406	9.41197	23	4151	11.54	6.77203	18.6078	18	1558	9.52456	6.56589	13.4672	35	3892	16.2303	10.1473	24.8156	23	1372
4625013003	5.12504	3.18228	9.26959	23	4152	9.66123	5.6667	18.8857	19	2073	11.7347	8.46343	17.254	48	3723	20.0267	13.5503	32.2001	35	1762
4625012011	8.21917	5.56778	11.8521	32	4153	15.9543	10.3856	23.8081	27	1667	9.83664	6.8152	14.0638	36	3783	13.7652	8.13809	22.5358	19	1381
4625008008	3.78404	2.17619	6.30413	17	4155	5.64391	2.87797	10.3445	12	1975	7.86475	5.2358	11.4945	30	3993	10.3333	5.99825	17.0435	18	1849
4625007026	4.78792	2.78292	7.93607	18	4159	7.94001	4.00462	14.6491	12	1447	12.2034	8.6684	17.0303	44	3839	17.1383	10.279	27.4778	21	1247
4625011045	8.05711	5.54955	11.5311	34	4159	11.2414	6.80218	18.0113	20	1714	15.9172	12.0894	20.8345	59	3618	21.2328	14.3017	30.9694	30	1351
4625012035	5.3077	3.34405	8.18314	24	4160	8.18857	4.63614	13.8698	17	1989	10.0151	7.08579	13.8761	39	3790	13.1799	8.29201	20.3082	23	1689
4625001008	5.88151	3.81454	9.0394	26	4165	10.6387	6.43849	17.4234	20	1767	8.80282	6.14024	12.6193	36	4037	17.0891	11.3895	25.6259	29	1652
4625002046	4.58591	2.91784	7.19047	25	4187	7.65905	4.608	12.3439	20	2236	3.86367	2.27377	6.47985	19	4100	6.22549	3.29909	10.9638	14	2164
4625016012	6.6307	4.35819	10.1558	27	4187	10.6183	6.27414	17.9844	18	1585	10.2174	7.04592	14.6451	35	3754	14.8804	8.74753	24.3256	18	1257
4625003040	5.84985	3.70084	8.91842	24	4189	10.6138	6.28319	17.0909	19	1856	8.59678	5.86609	12.2982	33	4078	15.1799	9.60369	23.1527	24	1800
4625015010	5.50915	3.26413	8.93031	19	4200	12.2867	7.18048	20.1216	18	1437	10.3332	7.12069	14.8329	36	3835	14.6498	8.53102	24.1692	18	1227
4625001024	6.54478	4.39649	9.84031	30	4206	11.8287	7.45844	18.9208	23	1793	7.84843	5.28894	11.5146	31	4100	10.9191	6.36482	18.2703	18	1729
4625016017	6.39901	3.39724	12.3061	18	4211	11.2968	4.99656	24.7461	11	1196	11.6473	7.52175	18.4857	33	4016	21.2085	12.1004	37.3406	20	1061
4625011015	5.40867	3.43514	8.33579	25	4213	8.93433	5.24073	14.8413	19	1998	8.95109	6.20876	12.6652	35	3822	13.9722	8.80576	21.5283	23	1661
4625007005	5.64721	3.5082	8.80364	22	4220	9.94309	5.62734	16.6887	16	1574	9.84228	6.84693	13.9395	37	3992	14.4905	8.78317	23.0402	21	1463
4625015004	6.03059	3.9644	8.88157	27	4222	11.6529	7.36786	17.6302	23	1947	9.04064	6.27801	12.6766	35	3914	12.8825	7.9284	19.9532	21	1715
4625016018	7.74349	5.35278	11.0071	36	4224	12.5396	8.10481	18.9839	27	1978	11.7161	8.47518	15.9238	44	3676	18.2037	12.092	26.683	29	1580
4625008023	9.06803	6.27597	13.9064	36	4233	14.7172	9.43997	24.937	26	2046	10.2906	7.39608	16.3046	43	3934	15.2733	9.94961	28.7805	27	1760
4625012034	4.87984	2.9975	7.59754	21	4235	9.59345	5.63005	15.4957	18	1801	8.25532	5.64463	12.2374	33	3980	12.2453	7.39385	20.6026	20	1605
4625002053	3.78598	2.21531	6.14052	18	4238	8.11818	4.66634	13.3705	17	1897	5.29622	3.33159	8.06328	23	4122	9.68903	5.68368	15.6314	18	1823
4625012032	5.53755	3.48605	8.63769	23	4255	9.65913	5.69114	16.061	18	1826	13.4374	9.76816	18.3092	46	3789	19.0037	12.3545	28.6693	27	1445
4625016022	4.81887	2.92167	7.62239	20	4260	7.81265	4.21789	13.5516	14	1830	11.441	8.1439	15.8525	41	3672	16.1432	9.98159	25.1899	22	1382
4625013009	7.8932	5.39162	11.3282	35	4262	13.272	8.64808	19.76	28	2295	10.0984	7.10601	14.0666	40	3679	16.4797	10.9537	24.1428	30	1807
4625011013	8.48082	5.9497	11.7954	37	4281	13.0249	8.3769	19.4997	25	1880	10.4567	7.31087	14.6334	37	3660	14.0643	8.3719	22.4206	19	1424
4625010036	9.09584	6.42024	13.1455	38	4287	17.4482	11.8227	26.312	31	1810	14.1748	10.6001	19.0964	53	3769	20.0184	13.4783	29.9974	30	1454
4625001002	5.50672	3.2653	9.37772	21	4304	10.7049	5.91532	19.3656	17	1718	7.04673	4.69213	10.7186	29	4237	14.5337	9.35216	22.9411	25	1682
4625004004	5.88764	3.79851	8.94661	27	4315	9.84122	6.09346	15.2639	22	2212	10.2467	7.35291	14.117	43	3933	16.6771	11.3607	23.8497	32	1900
4625009037	7.23951	5.0163	10.2602	35	4336	13.249	8.83488	19.3302	29	2070	10.0635	7.12522	13.99	39	3819	13.1842	8.20002	20.6052	22	1645
4625006022	5.5148	3.59366	8.28102	28	4342	9.5306	5.92666	14.8369	23	2287	6.2395	4.00477	9.39675	27	4177	10.6402	6.36433	17.0901	21	2162
4625005044	6.05168	3.98549	9.01083	28	4358	9.623	5.68157	15.7088	18	1906	7.72204	5.29165	11.082	34	4140	14.1127	9.02002	21.5158	25	1741
4625002026	5.38681	3.29838	8.9606	21	4364	9.85544	5.50003	17.7813	15	1488	4.28821	2.49048	8.6852	18	4342	5.91235	2.62006	16.1214	9	1471
4625007004	6.64951	4.30497	10.0748	29	4371	12.4331	7.60212	19.8008	24	1866	11.9397	8.45993	16.8063	44	4048	18.7959	11.9168	29.233	28	1613
4625014008	7.02595	4.78959	10.2212	32	4373	11.6818	7.37208	18.2575	23	1893	7.13333	4.74544	10.4439	29	4124	11.0146	6.44977	17.9044	18	1731
4625014007	8.03103	5.49384	11.5248	33	4380	14.1661	9.0158	21.5989	24	1636	9.05266	6.1347	13.0851	33	4101	13.6814	7.94429	22.3464	18	1431
4625010011	7.89875	5.62676	10.9059	42	4399	16.357	11.5009	22.8429	39	2138	6.49867	4.35942	9.44838	33	4398	10.9171	6.9303	16.7094	26	2201
4625007025	6.7803	4.68497	9.68748	36	4406	11.8767	7.81953	17.7997	29	2098	13.5832	10.1448	17.959	56	4080	19.8871	13.619	28.4488	36	1852
4625010045	3.97845	2.45165	6.37686	22	4406	7.91942	4.77683	12.8457	20	2274	5.99887	3.8524	9.11687	27	4205	9.4098	5.60325	15.192	20	2121
4625007013	3.90755	2.24815	6.4621	18	4436	7.58545	4.08597	13.1905	15	1807	9.64849	6.79617	13.5246	39	4255	15.6837	9.99136	23.9744	25	1682
4625015008	8.23518	5.48242	12.1662	32	4442	13.81	8.258	22.2473	20	1368	16.7638	12.3739	22.4405	56	3956	21.8809	13.5426	33.7676	22	1068
4625002035	5.66047	3.89285	8.30503	35	4447	12.2819	8.44032	17.5403	34	2536	6.76169	4.57169	9.94415	34	4423	9.33543	5.9299	14.1871	24	2549
4625010030	5.97641	3.85546	8.91404	25	4454	10.4784	6.20315	16.7011	18	1760	12.222	8.95356	16.3453	47	4102	16.6407	10.8381	24.5441	26	1548
4625011032	6.37132	4.0671	9.81169	26	4467	9.4328	5.0321	16.6933	14	1627	11.9252	8.63488	17.8501	46	3905	15.4474	9.40716	28.5695	21	1290
4625009017	8.99892	6.12448	13.1086	34	4469	16.5176	10.6358	25.3077	27	1728	9.00171	6.25418	12.914	36	4144	11.2672	6.62687	18.8988	18	1507
4625009015	6.9594	4.4195	20.1261	25	4471	12.5977	7.27505	43.1392	17	1383	12.3271	8.6621	17.8656	44	4193	17.5939	10.2534	30.0154	19	1185
4625002001	5.99341	4.05163	8.70433	33	4472	10.6766	6.99137	15.8156	28	2401	6.60575	4.51882	9.50205	35	4401	12.0437	7.93098	17.724	29	2373
4625006019	5.87734	3.9645	8.54194	32	4486	11.3056	7.40199	16.9241	28	2146	4.29771	2.66133	6.74651	22	4362	7.39657	4.25996	12.4806	17	2038
4625002010	5.22225	3.28584	7.96818	23	4497	10.9766	6.73624	17.0908	21	1883	5.19154	3.20777	8.02337	21	4159	9.55345	5.44565	15.7389	16	1629
4625015031	7.66114	5.37823	10.7602	38	4498	13.8032	9.41637	19.8057	32	2278	7.74742	5.39155	11.1826	36	4176	13.817	9.12264	21.1494	28	2056
4625005010	4.54151	2.85139	7.00127	23	4501	7.03607	4.06905	11.477	17	2312	6.19205	4.10328	9.09416	29	4397	7.39451	4.27617	12.0347	17	2263
4625014005	6.21331	4.10087	9.15564	29	4504	13.0301	8.45587	19.5054	27	2029	10.3677	7.32011	14.4213	39	4168	15.1572	9.53318	23.2955	23	1756
4625009008	7.4918	5.11905	10.6854	33	4509	12.5401	7.86672	19.1744	23	1782	10.7758	7.85964	14.5051	46	4285	14.7875	9.49703	22.1412	25	1661
4625010046	5.55187	3.69174	8.1521	31	4513	10.4686	6.74145	15.782	27	2387	7.79034	5.37036	11.0376	37	4239	13.4653	8.77284	20.045	29	2169
4625015007	5.58979	3.37444	8.87793	22	4525	11.7509	6.82335	19.2055	19	1589	15.9604	12.0524	20.9138	61	4113	20.694	13.4394	30.7607	27	1325
4625004008	4.75746	2.9405	7.71086	23	4533	9.74831	5.86703	16.2614	21	2290	4.49816	2.66243	8.06319	19	4184	6.36787	3.36727	13.7985	13	2019
4625014006	5.72257	3.74094	8.54734	28	4556	8.70878	5.20108	14.1562	20	2054	11.1705	7.9524	15.3406	41	4016	17.4705	11.2591	26.0604	26	1572
4625002003	5.75924	3.81415	8.51069	28	4559	12.1491	7.91049	18.2425	26	2194	6.29957	4.20127	9.40922	29	4405	10.8874	6.80559	17.4343	22	2074
4625005009	8.7395	6.12666	12.5639	39	4563	17.7269	12.1462	26.1182	35	2068	8.11023	5.58601	11.721	34	4134	11.3918	7.01227	18.4608	21	1764
4625014022	7.40053	4.97519	11.1164	33	4580	13.4959	8.53605	21.5149	26	2126	9.95708	7.18249	13.7615	44	4198	13.2168	8.44812	20.5677	25	1823
4625007014	7.9315	5.4929	11.2614	37	4581	13.9672	9.12711	20.8892	29	1948	8.95623	6.30649	12.4938	40	4391	15.0948	9.86583	22.5	29	1837
4625002057	3.81452	2.30435	6.13601	20	4599	8.29248	4.93319	13.5243	19	2238	4.57743	2.87761	7.16135	23	4485	7.0361	3.98661	12.2407	16	2144
4625006018	5.61234	3.82439	8.25883	34	4616	10.7077	7.11895	15.6641	30	2565	5.07102	3.35241	7.70324	30	4576	10.2579	6.67855	15.3194	27	2555
4625014012	4.87745	3.01976	7.56726	22	4621	10.3306	6.22617	16.3712	20	1875	8.48658	5.84773	12.0765	34	4321	11.6985	6.88308	18.9628	18	1620
4625008005	7.2642	5.07348	10.1855	37	4634	12.2905	8.16367	18.0211	29	2346	9.35068	6.73308	12.7656	44	4439	15.8009	10.7587	22.7409	33	2210
4625005031	5.89103	3.69946	9.2116	25	4636	8.62865	4.40965	15.7342	12	1296	9.61494	6.53185	13.9504	37	4343	11.9578	6.1184	21.393	12	1124
4625011019	4.45133	2.92218	6.73782	33	4640	9.6373	6.29114	14.5518	32	2475	5.32458	3.28816	8.27628	24	4373	7.47011	3.98791	13.0515	16	2269
4625003033	4.5292	2.86235	6.9688	24	4645	8.30327	4.99154	13.3895	20	2170	6.2454	4.15074	9.10672	29	4493	10.016	6.04565	15.8481	20	2040
4625010035	6.91271	4.72128	11.1919	34	4678	9.57242	5.62334	18.7545	19	1865	13.9435	10.605	19.4437	60	4248	20.4767	14.1514	32.4443	34	1561
4625002020	8.00509	5.59014	11.3747	37	4691	12.7704	8.09069	19.7619	24	1851	7.48637	5.13754	10.7835	34	4484	9.63749	5.51288	16.2279	17	1738
4625002031	4.12519	2.35664	6.95236	17	4703	7.85726	4.11297	14.132	13	1649	8.58289	5.84394	12.3871	34	4463	12.8449	7.46299	21.0386	18	1534
4625003025	5.07963	3.30409	7.52349	26	4718	9.1042	5.61084	14.0949	21	2132	7.98599	5.60865	11.1067	37	4575	12.1539	7.75289	18.3646	24	2010
4625009004	7.66518	5.37246	10.8576	37	4722	13.6564	9.18046	20.2008	30	2171	6.57176	4.37084	9.61191	29	4324	6.95386	3.78854	12.1113	14	1934
4625003015	6.89057	4.60212	10.8542	30	4727	11.7403	7.24363	20.2634	22	2099	7.94544	5.60903	11.034	39	4643	13.9778	9.35425	20.3985	30	2057
4625002050	6.97059	4.78513	9.97442	34	4731	13.4016	8.88118	19.8111	29	2386	3.72517	2.21941	5.99406	19	4731	6.58329	3.65601	11.081	15	2374
4625009040	8.05753	5.72883	11.1907	44	4731	13.6525	9.35254	19.6639	36	2652	9.53359	6.71741	13.284	42	4246	14.2113	9.31242	21.1835	30	2239
4625013029	4.03896	2.4199	6.58945	22	4747	6.3274	3.6785	10.7607	18	2807	6.80138	4.64207	9.98699	37	4276	11.1811	7.44681	17.3198	30	2384
4625012009	6.33756	4.22826	9.26809	32	4752	7.41806	4.36425	12.2526	20	2507	10.2116	7.3	14.0539	44	4397	14.0744	9.08895	21.2306	28	2218
4625009024	6.00134	3.95647	9.14527	28	4766	10.2249	6.20532	16.8657	20	2083	9.29969	6.70339	12.7654	43	4456	15.319	10.1296	22.6963	28	1871
4625015036	12.2535	8.80553	17.9783	54	4767	23.0477	15.7205	35.8052	43	2121	9.2221	6.64182	14.52	42	4351	12.7282	8.14428	24.5274	24	1802
4625007027	8.1242	5.41928	12.0652	33	4772	12.577	7.26553	20.9799	18	1509	20.6345	15.9893	26.563	78	4306	25.7679	17.1773	37.8471	31	1223
4625008006	4.93244	3.30049	7.32287	30	4793	10.7349	7.14751	15.7407	29	2563	7.66126	5.43493	10.7159	41	4687	11.3827	7.56152	16.7364	29	2496
4625005007	6.91667	4.76405	9.82967	35	4795	10.8537	6.99328	16.4357	26	2243	5.7346	3.75041	8.50739	28	4585	10.4817	6.41687	16.4264	22	2124
4625010025	6.19892	3.84837	10.7298	27	4807	11.2003	6.36258	21.2716	21	1967	10.0669	7.12649	24.7264	43	4512	15.7857	10.0683	51.5565	28	1736
4625004023	4.85952	3.03355	7.52509	25	4818	6.77791	3.83003	11.6035	18	2470	5.06562	3.14371	7.88433	23	4351	9.02372	5.19223	15.0246	18	2092
4625010014	5.93981	3.96678	8.64246	29	4826	9.9803	6.15686	15.515	21	2091	6.08717	4.06381	8.82326	29	4634	9.63688	5.77809	15.2494	19	1937
4625008040	5.88604	3.90455	8.59031	29	4829	8.89296	5.35109	14.0912	20	2191	6.46011	4.29204	9.441	29	4449	9.54257	5.56276	15.5397	18	1889
4625010027	5.63086	3.69487	8.34046	28	4830	8.81668	5.39767	13.9184	21	2480	7.94456	5.66287	11.0002	41	4551	14.8584	10.256	21.2902	34	2208
4625008039	5.64833	3.47509	9.12586	25	4841	10.8583	6.296	18.4952	21	2221	13.722	10.2511	18.3336	58	4251	20.8381	14.2983	30.23	38	1772
4625008029	7.15938	4.80538	10.4215	31	4865	15.4282	10.1941	22.7638	29	2230	7.89019	5.45656	11.2727	36	4579	14.0855	9.19377	21.2834	28	2030
4625007031	6.15906	4.20968	8.95704	35	4868	11.1931	7.32879	17.0184	29	2265	12.838	9.4923	17.1418	52	4401	18.6076	12.3385	27.3076	30	1874
4625016009	6.15652	3.95209	9.52845	27	4873	9.71415	5.33835	17.0102	15	1448	14.1863	10.4772	19.1259	55	4526	21.9303	14.2432	32.9307	26	1216
4625002042	4.61976	2.9856	7.0335	28	4879	8.89992	5.61577	13.6807	25	2448	5.56479	3.64577	8.33269	28	4730	9.77774	6.04866	15.1174	22	2335
4625004009	6.42947	4.38807	9.21182	33	4879	10.358	6.66556	15.5981	25	2359	8.8876	6.26565	12.3386	39	4482	14.1252	9.30908	20.8051	28	2041
4625005017	5.74829	3.67906	8.7828	46	4897	12.3498	7.85356	18.9847	45	3172	10.4871	7.60551	14.3615	79	4685	16.9816	11.9769	24.253	69	2996
4625002009	10.3629	7.06745	15.3105	38	4911	20.1883	13.0603	31.2534	30	1827	6.61413	4.33047	10.0257	28	4709	8.20124	4.15895	15.2891	12	1695
4625004015	8.51362	6.17543	11.5648	47	4916	12.7393	8.71696	18.2393	34	2495	11.0429	8.27032	14.5597	55	4454	16.6657	11.5811	23.5184	36	2129
4625001009	4.13507	2.70504	6.47062	28	4931	8.97493	5.83173	13.4371	27	2594	5.60608	3.7056	8.50307	30	4841	10.5368	6.75272	15.8008	25	2539
4625011021	7.6759	5.34583	10.7867	36	4950	12.9388	8.38516	19.3316	26	2087	6.24456	4.11596	9.59724	28	4581	9.94671	5.8211	17.1886	18	1830
4625002015	7.12226	4.53156	10.9319	25	4953	15.5795	9.72967	24.2689	23	1612	5.38356	3.32599	8.68021	22	4767	9.96608	5.53391	17.5496	15	1477
4625007015	8.94965	6.19814	12.8075	38	4953	15.9509	10.2469	24.3281	27	1670	12.0329	8.76155	16.3245	50	4754	19.1899	12.5222	28.5242	29	1574
4625007006	5.87025	3.82703	8.7809	28	4983	8.79271	5.02812	14.6469	18	2106	11.5864	8.52761	15.5666	53	4734	20.6935	14.2524	29.4548	38	1901
4625009012	5.81766	3.88088	8.46442	29	5002	10.1315	6.31431	15.6044	22	2153	6.51343	4.3404	9.57112	29	4619	10.0014	5.87337	16.3574	18	1844
4625001003	5.65689	3.78965	8.24885	30	5010	9.24013	5.65728	14.5392	21	2188	7.43826	5.2214	10.381	38	4927	13.0377	8.56497	19.2844	28	2137
4625015019	5.51378	3.66265	8.2028	29	5021	7.66573	4.56241	12.725	19	2450	5.9564	3.96507	8.70635	29	4629	8.90894	5.31145	14.3471	19	2113
4625006023	5.61198	3.75917	8.20485	31	5032	8.79432	5.61569	13.2825	24	2688	4.37266	2.70348	6.83481	23	4900	7.01721	4.12213	11.5277	18	2580
4625014010	5.79048	3.88699	8.37662	30	5039	10.2791	6.5466	15.5745	24	2230	9.18613	6.58666	12.5334	42	4766	12.9395	8.30264	19.4075	25	2027
4625010009	8.54377	6.0839	11.8024	43	5047	16.6081	11.3917	23.6973	36	2108	8.86477	6.27234	12.3992	41	4791	11.2139	6.61428	18.2978	20	1902
4625003030	6.56742	4.42696	9.47675	31	5049	12.3425	7.90719	18.5782	25	2231	5.36602	3.45559	8.05402	25	4904	8.71713	5.04668	14.2966	17	2099
4625013026	4.01764	2.49538	6.35442	24	5051	6.84498	4.09197	11.023	20	2705	4.25728	2.66137	6.71165	23	4744	7.29113	4.30093	11.8234	18	2434
4625006012	3.85816	2.30123	6.2948	19	5064	7.39632	4.17826	12.6637	16	2332	8.15667	5.8604	11.4083	42	4768	13.7513	9.32409	20.5176	31	2110
4625011054	6.80722	4.29904	11.4755	29	5066	10.4058	5.41992	20.813	15	1600	11.6004	8.10749	18.5038	45	4611	17.022	9.89245	33.2011	20	1291
4625005028	6.53033	4.50608	9.38026	35	5095	9.47444	6.11604	14.6991	25	2501	10.0901	7.42031	13.5716	50	4901	17.0956	11.9869	24.1302	38	2398
4625007012	4.5798	2.94676	6.99823	25	5103	9.44557	5.88372	14.8414	22	2020	13.0345	10.0038	16.8925	64	4775	18.2736	12.6674	25.9885	35	1802
4625012015	4.63815	2.9047	7.19223	23	5112	7.55515	4.16915	12.9344	15	1823	8.56389	5.97573	12.1112	38	4720	10.4857	5.88731	17.6745	16	1542
4625014009	5.97351	3.82043	9.84401	27	5112	11.4135	6.87912	20.0228	22	2295	6.22751	4.17831	9.10822	30	4814	9.60512	5.72322	15.57	19	2037
4625015026	6.82513	4.60646	9.81985	31	5114	13.4487	8.72019	19.9936	26	1857	10.4861	7.63096	14.1268	46	4798	17.3664	11.5754	25.1527	29	1665
4625016010	6.32339	4.35121	9.01373	36	5118	12.7484	8.53623	18.622	32	2403	8.69082	6.18578	11.9821	42	4774	13.5173	8.77793	20.1911	28	2150
4625006004	6.00519	4.08659	8.67548	36	5119	11.9125	7.86782	17.6937	32	2581	8.95891	6.53784	12.0741	48	4920	14.5834	10.0108	20.8078	35	2442
4625007041	5.98849	4.06707	8.66035	32	5122	11.3627	7.42309	17.0354	27	2306	10.5042	7.81581	13.9165	52	4863	14.3031	9.65242	20.7062	31	2154
4625009002	5.17705	3.40973	7.77829	32	5136	10.744	6.96558	16.4329	30	2700	7.81983	5.45858	10.9907	42	4863	11.0848	7.16392	16.8781	30	2488
4625011035	6.35361	4.34672	9.42067	34	5138	8.62751	5.14755	14.7032	20	2462	8.62036	6.08836	12.1526	41	4561	14.1931	9.25855	21.6076	29	2033
4625014023	5.62221	3.62595	8.67214	28	5141	8.17542	4.56341	14.3504	18	2541	6.47557	4.40064	9.49574	33	4912	11.225	7.14213	17.6218	25	2368
4625010017	8.43189	6.09019	11.5552	44	5152	13.1077	8.76188	19.2931	30	2218	10.2429	7.43253	16.1737	45	4728	13.8072	8.75989	27.1791	24	1863
4625003049	4.45489	2.87083	6.7068	25	5169	9.4068	5.93443	14.2802	23	2464	5.04534	3.28146	7.53637	26	5044	8.47524	5.0888	13.3627	19	2367
4625007009	5.87237	3.96593	8.5137	33	5176	10.7782	6.91578	16.3503	27	2337	9.8465	7.25726	13.1222	50	4958	13.4002	8.82969	19.6646	29	2202
4625004010	6.69202	4.70014	9.34898	37	5184	11.5541	7.73001	16.8287	29	2521	8.03919	5.7475	11.1933	41	4784	11.783	7.75181	17.9099	27	2189
4625013030	4.10167	2.55767	6.33634	22	5192	7.38198	4.36602	11.7733	18	2605	7.67238	5.47564	10.5719	41	4791	14.3385	9.83139	20.5195	33	2294
4625013015	5.51774	3.82792	7.82888	37	5194	9.13736	6.01233	13.6539	29	2521	8.81724	6.33102	12.0398	43	4831	9.98942	6.12952	15.6454	22	2289
4625009035	7.49874	5.14911	10.7154	39	5196	10.7798	6.89277	16.5968	29	3004	8.45793	6.06805	11.7066	48	4763	13.8189	9.39427	20.2789	37	2652
4625013019	5.36527	3.47932	8.11527	27	5204	9.87577	6.05259	15.7158	22	2429	9.00283	6.34403	12.9673	41	4765	15.1388	9.8238	23.7455	29	2092
4625015029	7.25101	4.72066	11.3194	35	5205	10.6209	5.84233	19.2413	22	2603	6.17933	4.13308	9.42847	33	4934	12.6703	8.12578	20.1851	28	2409
4625011048	7.08429	4.94823	9.91558	36	5252	12.3922	8.08397	18.3538	26	2069	16.2223	12.5776	20.7944	69	4598	25.2383	18.0032	34.8516	40	1592
4625008015	5.28906	3.49422	7.83021	28	5253	8.73951	5.29022	13.9505	20	2242	6.84954	4.67512	9.74666	32	4822	8.30817	4.72936	13.692	16	1959
4625005016	5.9803	4.10527	8.52863	33	5272	9.92292	6.32938	15.0898	24	2312	8.0156	5.68708	11.1006	39	4857	10.745	6.62402	16.7776	21	1973
4625007001	4.94615	3.12936	7.69812	25	5276	9.1015	5.38299	15.0268	20	2399	8.32088	5.94353	11.5606	42	4980	14.1134	9.37902	20.9818	30	2198
4625007007	5.19734	3.47442	7.54683	30	5283	9.32621	5.89917	14.2002	24	2357	9.76621	7.19507	12.9985	49	4922	15.8506	10.9008	22.3984	34	2136
4625015013	8.51013	6.1801	11.7341	46	5283	14.0464	9.60662	20.5862	34	2458	10.926	8.15822	14.8011	53	4776	14.0236	9.33915	21.5344	29	2075
4625011001	6.67922	4.29899	10.1186	27	5284	11.445	6.56556	18.9333	17	1747	9.9172	7.10923	13.7835	44	4881	14.1067	8.64847	22.3908	21	1513
4625014015	3.64714	2.21218	5.84586	20	5292	6.55999	3.72231	11.1719	16	2256	9.871	7.23644	13.3289	48	4999	13.2873	8.67396	19.9542	27	2054
4625011006	5.46273	3.68716	7.90107	31	5298	9.70602	6.23478	14.6937	25	2445	7.77483	5.47882	10.8472	38	4734	12.0875	7.76657	18.3168	25	2055
4625012029	6.84367	4.71518	9.73852	35	5305	12.7154	8.33663	18.8883	28	2092	10.1383	7.30926	13.9079	45	4741	13.2244	8.07512	20.8597	21	1637
4625009003	6.04465	4.12702	8.73677	33	5310	12.5573	8.39244	18.5141	30	2304	9.192	6.69479	12.7062	46	5034	12.5464	8.09773	19.5951	26	2115
4625011030	6.80464	4.72795	9.73358	36	5335	10.3055	6.44465	16.2193	23	2236	10.1727	7.30308	14.1731	45	4777	14.7295	9.24486	23.1614	25	1835
4625005036	5.0834	3.37043	7.42101	28	5336	9.21149	5.75808	14.1153	22	2263	9.83819	7.2128	13.1757	47	4885	12.0051	7.58755	18.2161	23	1962
4625012019	5.9019	3.89201	8.9462	29	5340	11.5301	7.24875	18.2505	24	2151	8.30523	5.9499	11.7982	41	5031	11.461	7.16907	18.7102	22	1924
4625011042	8.23386	5.97115	11.2735	48	5375	12.5218	8.30572	18.5976	32	2275	10.5865	7.73836	14.3805	49	4709	14.8268	9.46389	22.6604	26	1793
4625010037	8.25354	5.96711	11.3753	45	5384	12.651	8.48185	18.7831	31	2408	9.96261	7.20329	13.9538	45	4681	14.0225	8.92724	22.3069	25	1929
4625001026	5.08379	3.27704	7.57452	25	5386	9.56799	5.82063	14.9191	20	2205	7.77833	5.54082	10.6927	40	5341	9.93846	6.11353	15.4564	21	2186
4625012002	4.41466	2.6947	7.26578	22	5393	6.91157	3.61729	12.9809	14	2225	6.93815	4.81961	9.86655	35	5091	10.9808	6.86084	17.1433	22	2021
4625003019	5.83797	3.89728	8.58917	30	5394	10.1602	6.27133	15.9784	22	2235	5.86184	3.93705	8.49388	30	5151	9.70009	5.88319	15.284	20	2027
4625001032	5.638	3.91319	8.04049	36	5396	11.5034	7.85499	16.4123	33	2938	5.94799	4.07035	8.53244	34	5263	8.48144	5.32303	13.0295	23	2831
4625006007	5.97727	4.06818	8.5407	32	5408	10.836	7.0437	16.0529	26	2524	6.79538	4.79	9.45716	38	5310	12.1005	8.07601	17.6152	29	2454
4625002023	5.59728	3.74146	8.14909	30	5413	11.6349	7.58446	17.3008	27	2263	7.7406	5.43917	10.8022	38	5053	12.6086	8.06227	19.059	25	1995
4625013004	4.54295	2.94653	7.02229	32	5419	7.91211	4.78118	13.1259	26	2573	8.90091	6.14324	12.7466	38	4779	16.0248	10.1737	24.6352	27	2115
4625005029	6.02577	4.1449	8.53688	34	5430	10.2887	6.65846	15.371	26	2499	9.86074	7.2719	13.1516	49	4994	11.7154	7.52075	17.6376	25	2155
4625002019	5.19791	3.1931	8.2295	23	5457	10.7716	6.35858	17.5975	20	1954	7.67481	5.18743	11.188	33	5170	12.8527	7.69707	20.6692	20	1736
4625006006	3.36574	2.25062	5.13989	31	5457	7.74774	5.18079	11.5193	31	3167	4.75757	3.22759	7.00482	35	5434	9.05403	6.07718	13.3272	31	3177
4625015022	6.41833	4.44168	9.27906	35	5473	11.0266	7.13052	17.0173	26	2137	11.3827	8.54642	15.1331	55	5010	12.1576	7.58171	19.1537	22	1834
4625013022	4.17555	2.7124	6.36799	27	5477	7.75053	4.86577	11.8065	23	2862	8.35606	6.05325	11.4278	46	5087	13.7634	9.47593	19.426	34	2523
4625009029	7.70838	5.41838	10.8946	39	5493	15.2683	10.4019	22.2226	33	2435	9.82691	7.11754	13.4634	48	5094	14.1329	9.29937	21.2474	29	2150
4625010050	6.17674	4.21047	8.9498	33	5509	10.1704	6.34672	15.9225	23	2249	5.54184	3.70209	8.15855	29	5253	8.7388	5.24004	14.1701	19	2113
4625010010	6.26263	4.36032	9.02682	36	5514	10.8114	7.12891	16.5088	28	2584	6.29904	4.31039	9.05809	33	5219	9.13674	5.59941	14.5617	21	2359
4625002037	6.21349	4.39583	8.75386	39	5519	10.9365	7.3986	15.682	31	2766	5.63705	3.78731	8.29389	31	5468	6.20757	3.51438	10.2773	16	2745
4625008007	4.79621	3.13246	7.16434	27	5519	9.02981	5.59043	14.1178	22	2475	7.5372	5.33	10.5406	39	5145	12.7424	8.32184	19.1454	27	2149
4625010033	9.16814	6.72248	12.4686	49	5527	16.1652	11.1513	23.2298	35	2106	12.0658	8.99293	16.0486	55	5015	18.473	12.4973	26.7684	32	1716
4625005011	4.35312	2.85182	6.46903	27	5530	7.88301	4.90766	12.2708	22	2419	6.79447	4.70693	9.5781	35	5243	9.69298	5.9281	15.1827	21	2204
4625006027	5.55668	3.79052	8.05348	33	5549	10.2395	6.68048	15.492	27	2628	6.49651	4.56803	9.15557	38	5416	10.5762	6.92847	15.998	27	2541
4625012027	5.89429	3.94673	9.04904	30	5563	9.10076	5.37253	15.7944	18	1998	16.6038	13.0725	21.1855	78	5043	24.5828	17.6933	34.1924	42	1714
4625010044	4.55301	2.96336	6.76552	26	5570	6.59461	3.82009	10.8136	17	2583	7.67983	5.46352	10.5836	40	5165	12.0178	7.79978	17.93	26	2259
4625011040	3.22389	1.87234	5.39841	18	5572	6.79858	3.80685	11.7158	16	2501	9.1226	6.52239	12.8465	46	5060	17.2607	11.5992	25.7507	34	2109
4625003021	6.38311	4.39802	9.0693	34	5604	10.0788	6.27775	15.5675	22	2200	6.37466	4.39762	9.04159	34	5411	9.16615	5.48789	14.6063	19	2078
4625005001	5.9359	4.18863	8.29958	39	5605	11.1306	7.68916	15.739	34	3016	6.95416	4.97119	9.59124	42	5313	11.9526	8.20279	17.1301	33	2774
4625011051	6.9811	4.94714	9.66736	40	5634	13.8497	9.55152	19.6527	35	2720	8.10047	5.91277	10.9578	47	5353	11.4053	7.56938	16.8671	29	2498
4625013021	5.38973	3.59255	7.95278	32	5649	8.07337	5.03822	12.6271	24	3212	4.12119	2.64774	6.35687	27	5437	7.12225	4.40635	11.5634	22	3007
4625012023	5.41206	3.7721	7.73377	37	5661	9.68436	6.53209	14.3887	31	2815	7.19324	5.13269	10.0266	42	5348	13.7193	9.45146	19.8488	35	2564
4625003037	4.85643	3.23996	7.07953	29	5668	9.44307	6.08643	14.0837	25	2625	5.67943	3.89365	8.09361	33	5482	8.75078	5.46712	13.414	22	2497
4625009025	6.75314	4.69155	9.61589	37	5673	12.2207	7.98011	18.3673	28	2542	7.52663	5.33811	10.7664	41	5336	9.82612	5.981	16.4119	22	2294
4625006001	5.88767	4.06849	8.3272	35	5687	10.2752	6.77024	15.1897	28	2946	6.31703	4.43839	8.82759	39	5598	10.9549	7.38475	15.8277	31	2875
4625016011	6.36163	4.37536	9.16451	34	5688	11.8745	7.75527	17.9189	27	2324	13.5092	10.3682	17.6288	64	5032	20.4307	14.3328	29.0345	37	1819
4625015025	6.03683	4.08033	12.8058	32	5700	8.06459	4.65867	23.5295	18	2262	10.7303	8.07612	15.128	56	5320	14.0233	9.35093	23.3217	29	2030
4625010004	5.58333	3.82923	7.92218	33	5713	10.0285	6.51912	14.8929	26	2420	9.45889	6.99087	12.5495	49	5341	13.851	9.26735	19.9813	29	2134
4625016013	5.20358	3.47557	7.57814	30	5717	9.48336	6.00099	14.4663	24	2433	9.44774	6.89036	12.7623	46	5046	13.1875	8.56831	19.7031	26	1949
4625016021	8.55345	6.34136	11.4174	52	5721	13.6057	9.55863	19.0444	38	2695	11.2272	8.41332	14.809	55	4925	19.0283	13.4329	26.5031	39	2041
4625014014	4.69521	3.01048	7.2532	26	5722	8.07248	4.79177	13.4094	20	2744	9.4589	7.01976	12.5804	51	5352	12.7846	8.65583	18.5442	31	2451
4625007024	5.21802	3.39536	7.87614	28	5727	10.1539	6.27476	16.0053	23	2075	9.55393	7.01333	12.8375	49	5485	13.1588	8.42852	19.8254	25	1909
4625003050	6.70586	4.83222	9.16478	44	5736	12.5164	8.80778	17.3667	38	2933	8.15136	5.93818	11.0053	47	5543	12.3809	8.45261	17.7073	33	2787
4625002006	5.67958	3.87845	8.12265	33	5754	11.4825	7.6154	16.8393	29	2554	6.21817	4.34804	8.67775	37	5637	8.57288	5.29514	13.2324	22	2487
4625003017	6.14	4.22994	8.68827	34	5765	12.1217	8.06505	17.6635	29	2505	8.13567	5.9184	10.9869	45	5492	12.4337	8.28645	18.133	29	2310
4625016025	6.62246	4.6347	9.30464	37	5770	11.4855	7.51016	17.1077	27	2415	12.7044	9.66681	16.5548	62	5092	20.1882	14.0832	28.3816	37	1900
4625003026	4.43782	2.97606	6.51505	30	5784	7.28943	4.60111	11.114	23	2920	8.74752	6.46614	11.6885	50	5345	13.4534	9.27224	18.9696	34	2583
4625015005	6.02529	4.20876	8.49123	37	5819	10.7266	7.05475	15.9313	28	2129	12.5958	9.46258	16.6081	58	5294	19.9164	13.6113	28.4932	34	1780
4625015017	7.30215	5.21099	10.1941	41	5822	10.2494	6.55699	15.8642	25	2473	12.7134	9.8207	16.3633	67	5347	14.7343	9.9304	21.48	31	2127
4625010051	7.53029	5.18288	10.8251	37	5825	13.6949	8.75834	20.9251	26	2007	10.76	7.7769	14.725	49	5500	17.2133	11.0456	25.9799	27	1757
4625004016	8.07783	5.93776	10.8096	50	5831	13.9148	9.75832	19.4302	39	2732	9.23525	6.79294	12.3252	50	5346	16.5214	11.5318	23.0841	38	2350
4625011004	5.7593	3.93001	8.2598	33	5831	10.1783	6.45551	15.5049	24	2224	8.95264	6.54316	12.0826	47	5403	12.4494	7.98605	18.77	25	1977
4625012043	5.27206	3.42194	7.98964	29	5832	11.2712	7.17218	17.3826	27	2778	10.549	7.91139	14.3053	58	5253	15.3833	10.5027	23.12	36	2337
4625003034	4.4236	2.98407	6.44321	33	5848	8.15946	5.39348	11.9866	29	3141	6.77505	4.85651	9.30999	44	5756	11.5103	7.95925	16.2238	35	3075
4625002055	4.08776	2.66023	6.13762	28	5854	6.44681	3.88305	10.1847	21	2958	3.61373	2.26298	5.6222	23	5692	5.58537	3.14225	9.28444	16	2839
4625005005	7.91269	5.72457	11.246	45	5863	12.511	8.46199	19.2982	32	2581	9.91619	7.30839	13.2682	50	5424	15.6747	10.6077	22.5997	32	2177
4625005021	7.60437	5.49511	10.3615	45	5865	13.7901	9.53789	19.546	36	2471	10.6415	7.94526	14.0868	55	5505	15.3293	10.2404	22.3384	31	2186
4625015033	5.90705	3.66824	9.86529	28	5866	9.94827	5.37822	18.7427	18	2287	6.92747	4.8368	10.8752	39	5515	10.479	6.39234	19.4272	22	2059
4625007030	8.13702	5.69306	11.6854	42	5874	12.9794	8.08321	20.6191	25	2055	14.2579	11.024	18.3486	72	5402	20.0529	13.7926	28.5878	36	1807
4625011047	6.16158	4.30584	8.70008	36	5874	11.0806	7.34382	16.4151	28	2529	17.9082	14.367	22.1208	90	5245	26.2287	19.6562	34.4439	54	2044
4625010006	6.26224	4.27835	8.95504	33	5889	11.1976	7.12568	16.9659	24	2202	8.89761	6.46741	12.0251	46	5695	14.1557	9.32287	20.7678	28	2041
4625012026	6.94862	4.95124	9.56878	42	5894	12.3965	8.46792	17.7329	34	2660	11.03	8.22785	14.5624	54	5216	16.2013	11.1201	23.0143	34	2104
4625002051	4.09137	2.6753	6.09096	27	5927	7.4734	4.63533	11.5884	22	2863	3.61051	2.27642	5.56428	24	5897	7.373	4.48569	11.5655	21	2813
4625013027	2.5036	1.41903	4.31295	17	5929	4.45407	2.27677	8.35671	13	2951	4.81595	3.2065	7.08493	30	5691	6.10115	3.47421	10.3386	17	2771
4625012033	4.60233	3.11437	6.661	31	5932	8.4236	5.49528	12.5606	26	3082	9.45018	7.07855	12.9267	54	5372	15.7599	11.2522	23.0081	40	2582
4625011039	6.32558	4.48712	8.73379	39	5940	10.7911	7.26825	15.5779	30	2774	8.54183	6.2304	11.5329	46	5408	12.1237	8.08626	17.79	29	2361
4625007021	4.20691	2.68925	6.46498	25	5942	8.63501	5.33466	13.6648	22	2504	8.78263	6.44289	11.8572	49	5647	12.8505	8.45931	19.1047	29	2274
4625009019	6.85745	4.88588	9.56667	40	5942	13.9245	9.67343	19.8918	35	2593	9.52316	7.05214	12.7387	50	5462	12.5935	8.34073	18.6895	28	2248
4625001022	4.45616	2.95607	6.56047	31	5945	7.44844	4.70042	11.4496	25	2968	7.23111	5.17841	9.91623	43	5815	12.6064	8.57172	18.0327	33	2886
4625014024	5.10308	3.36448	7.56496	31	5947	8.99028	5.5503	14.1193	24	2936	5.52238	3.75237	8.01002	36	5686	10.3582	6.61158	15.8471	28	2770
4625001011	6.30238	4.38293	8.85665	37	5952	10.5989	6.85212	15.8409	27	2587	7.51079	5.33809	10.3806	41	5726	13.8869	9.31286	20.1827	31	2416
4625010028	7.24128	5.25348	9.83904	45	5967	14.1535	10.0809	19.4392	40	2922	9.70094	7.25311	12.792	54	5559	14.5247	10.2154	20.1946	37	2556
4625006013	4.35489	2.87757	6.37973	28	5970	7.06851	4.35227	11.026	21	2727	7.19944	5.15478	9.91194	42	5703	13.409	9.1439	19.3024	33	2538
4625015003	5.97159	4.17516	8.34121	36	5971	9.60087	6.19742	14.3484	25	2505	9.52498	7.09819	12.6014	52	5593	14.8631	10.1975	21.1419	33	2233
4625009001	5.33157	3.63228	7.6183	32	5975	7.95476	4.89608	12.3167	21	2853	6.28074	4.42588	8.71841	38	5671	10.7332	7.10224	15.7409	28	2574
4625002022	6.44544	4.64026	8.7863	44	5984	12.8742	9.05647	17.9219	39	2742	7.2053	5.14815	9.84821	41	5646	11.1567	7.29619	16.4222	27	2515
4625003007	6.3882	4.51184	8.90211	39	5984	9.84718	6.32191	14.898	25	2402	8.24102	6.01894	11.0783	47	5797	13.526	9.13388	19.4439	31	2273
4625009023	4.53306	3.08439	6.56882	33	5994	9.13229	6.09735	13.3199	30	3230	7.5816	5.48974	10.3208	46	5540	10.9142	7.4253	15.8463	32	2842
4625010016	5.76643	4.03245	8.08402	37	5996	8.59198	5.49357	12.988	25	2716	8.91048	6.54146	11.927	49	5472	14.512	9.92214	20.6662	34	2314
4625008036	4.41864	3.03276	6.5399	34	6002	9.26848	6.29699	13.2751	32	3647	8.04122	5.97224	10.8905	56	5526	14.8309	10.8541	19.9292	48	3233
4625007040	5.58487	3.97066	7.77109	41	6003	10.5859	7.37502	14.8663	36	3087	10.369	7.9443	13.4136	64	5533	17.0558	12.5011	22.9377	47	2683
4625004026	7.97946	5.13348	13.5204	27	6007	16.7147	10.3609	29.3909	22	1403	5.56103	3.44625	16.4416	24	5872	10.3647	5.72682	36.9005	15	1339
4625015015	5.10035	3.36803	7.56898	28	6010	9.22403	5.67537	14.5226	21	2390	13.3424	10.3842	17.2984	71	5462	19.2978	13.6716	27.4971	39	1982
4625010054	6.45161	4.40006	9.37048	34	6023	10.6425	6.5972	16.7847	23	2370	12.3977	9.41141	16.3647	61	5407	16.6697	11.2259	24.6541	32	1981
4625013028	5.73472	3.97789	8.15915	36	6023	9.96397	6.48532	14.9042	27	2988	4.04064	2.63766	6.13784	27	5937	7.65504	4.76686	12.0128	22	2894
4625005006	6.86786	5.00818	9.28496	47	6036	12.1219	8.58595	16.7364	39	3160	7.95846	5.85586	10.6581	49	5571	13.7527	9.70195	19.0218	38	2788
4625015020	7.37495	5.20868	10.4263	40	6057	12.2333	7.99492	18.5885	28	2416	8.74678	6.38828	11.8503	47	5718	13.4718	8.88611	19.9536	28	2148
4625010023	5.96989	4.18586	8.42441	38	6063	10.3232	6.88413	15.3076	30	3015	8.38904	6.24657	11.1559	53	5735	13.3911	9.50209	18.7396	39	2784
4625012044	4.50628	2.94054	7.28477	27	6063	8.24907	4.99731	14.4041	20	2382	9.76978	7.34121	12.8907	57	5859	14.5977	9.92897	21.0346	32	2214
4625014004	6.09307	4.29058	8.52687	39	6065	10.2371	6.81344	15.1141	30	3115	8.81999	6.54369	11.7296	52	5511	11.5343	7.84149	16.6982	32	2680
4625005013	6.4972	4.55117	9.3041	39	6069	11.2441	7.48732	17.0062	31	2950	7.78956	5.74393	10.426	49	5755	15.5356	11.1732	21.1583	42	2694
4625010013	7.96803	5.52362	11.3693	39	6080	15.5589	10.251	23.1571	30	1878	7.80631	5.34019	11.8333	38	5773	12.814	7.60685	22.1168	20	1665
4625001013	4.67141	3.12262	6.82449	30	6095	6.81717	4.10748	10.9001	20	2685	8.66894	6.40359	11.5569	50	5887	15.0839	10.4927	21.1419	36	2559
4625005034	6.64065	4.61758	9.41681	40	6099	13.279	8.86821	19.4754	33	2155	10.5317	7.62187	14.3356	49	5642	16.3202	10.4587	24.5361	27	1894
4625012046	7.8529	4.40632	14.8871	28	6103	15.5296	7.92194	31.7132	20	1638	6.6407	4.09078	12.1017	33	6055	10.5635	5.16681	23.6379	16	1647
4625010019	7.84656	5.7455	10.5304	48	6115	13.8807	9.62666	19.512	36	2564	8.70295	6.39232	11.6467	49	5596	14.2827	9.70536	20.4338	33	2204
4625015012	4.43378	2.92508	6.51452	28	6123	7.27707	4.39213	11.5062	20	2522	8.59182	6.27692	11.5588	46	5629	11.5484	7.37885	17.3825	24	2152
4625004001	4.29788	2.88119	6.36216	31	6131	6.8517	4.353	10.4747	24	3330	6.23144	4.33334	8.85264	38	5737	8.21547	5.26681	12.4402	25	3027
4625004022	6.40458	4.547	8.86623	42	6131	9.40905	6.32919	13.6713	31	3359	8.59884	6.34798	11.4883	53	5719	11.5278	8.022	16.4142	36	3001
4625012008	4.36193	2.89213	6.49344	28	6142	7.7397	4.83754	12.184	22	2857	11.3482	8.72649	14.6621	65	5699	16.6303	11.7972	23.177	40	2524
4625008041	8.3271	6.19993	11.1006	53	6148	15.562	11.2179	21.4009	44	3063	7.51659	5.51625	10.1411	48	5763	13.065	9.17606	18.438	37	2706
4625019012	9.08248	6.28208	13.7228	44	6148	14.2096	8.54883	24.4656	24	1874	11.5567	8.62081	17.8887	57	5638	18.5191	12.4533	33.3755	31	1551
4625012018	4.69133	3.06963	6.95108	27	6153	7.92807	4.78985	12.5579	20	2698	7.86324	5.68781	10.6857	44	5872	13.9457	9.47037	20.0188	32	2451
4625016033	5.95884	3.57763	10.2143	27	6165	9.78076	4.87688	19.3764	14	1643	11.6099	8.01231	16.9726	45	5894	22.1351	14.0142	34.8002	28	1466
4625002008	8.52778	6.30177	11.3684	50	6171	16.2512	11.5547	22.3965	40	2431	7.4465	5.36738	10.1442	44	6100	12.6015	8.3901	18.3613	30	2417
4625006009	5.38237	3.75368	7.55322	37	6176	9.01955	5.90835	13.3721	28	2841	9.49997	7.119	12.4752	56	5677	15.4161	10.8138	21.4436	39	2502
4625014021	4.70565	2.99037	7.19674	27	6184	9.36686	5.68097	14.877	23	2918	5.55089	3.79961	8.18216	36	6000	10.5286	6.86414	16.3571	29	2784
4625012020	6.67994	4.85106	9.09112	45	6188	12.8425	9.0405	17.8412	38	2903	6.3367	4.46791	8.84124	38	5771	11.0568	7.32349	16.1027	28	2591
4625014013	7.56577	5.49035	10.3071	46	6197	15.1664	10.7174	21.1648	40	2741	12.6435	9.9253	15.9408	75	5835	19.7863	14.5856	26.4048	49	2458
4625003008	8.34334	6.05501	11.4233	47	6202	14.7394	10.0526	21.3229	34	2345	8.86451	6.50883	12.1896	49	5988	14.5788	9.81702	21.8125	31	2193
4625005038	6.61159	4.66984	9.21921	40	6211	11.6049	7.75393	17.0105	31	2894	10.3036	7.84875	13.5613	62	5815	14.4799	10.1182	20.8426	38	2598
4625002045	5.91225	4.18077	8.22583	40	6232	11.4156	7.87075	16.1766	35	3130	5.07801	3.49524	7.26444	35	6103	9.49279	6.22006	14.0753	28	3000
4625009022	7.15206	5.17165	9.83216	46	6245	13.5813	9.57665	19.1837	40	3239	10.4671	7.99048	13.6619	63	5567	17.021	12.376	23.3856	46	2681
4625007018	6.68998	4.78493	9.17827	41	6262	12.7707	8.80596	18.0905	34	2772	9.72617	7.37575	12.6404	58	5878	15.1782	10.719	21.0112	38	2490
4625010047	6.18099	4.31857	8.73439	38	6280	13.1651	9.04146	18.8918	35	2669	8.10554	5.87237	11.057	46	5909	14.1992	9.68305	20.4774	34	2411
4625002013	6.26534	4.31453	8.93277	34	6292	11.5584	7.52039	17.2921	26	2302	7.9349	5.66863	10.9822	42	5994	13.8922	9.15878	20.6045	28	2109
4625005015	4.75559	3.15423	7.00378	29	6306	7.8866	4.74874	12.5756	20	2326	7.30217	5.21337	10.1661	42	5975	9.69999	5.84697	15.6092	20	2060
4625004005	4.93588	3.22721	7.54018	34	6312	9.87375	6.20505	15.6424	30	3737	6.35748	4.34078	9.28917	41	6131	9.55235	5.96548	15.3799	30	3604
4625005004	5.96624	4.22827	8.32164	39	6320	10.6239	7.13331	15.5631	30	2916	8.82417	6.5699	11.766	52	5836	13.5482	9.27898	19.5266	33	2534
4625001034	4.00377	2.67497	5.86449	30	6328	7.93556	5.18834	11.7487	27	3293	4.11447	2.75549	6.02178	30	6282	7.73442	4.98797	11.556	25	3230
4625008021	6.26522	4.30501	9.09003	35	6349	11.7783	7.65034	17.9633	27	2334	13.2485	10.2813	17.3098	72	5774	19.7101	13.914	28.3445	39	1939
4625004007	5.84303	4.09434	8.40575	38	6352	7.9961	5.1993	12.6864	26	3252	6.78498	4.85377	9.42122	43	5947	10.2652	6.83357	15.3906	30	2925
4625012031	6.49738	4.42662	9.41985	35	6385	12.7491	8.27702	19.2452	28	2237	10.0018	7.48263	13.4797	56	5869	14.4377	9.52441	21.879	28	1894
4625003023	5.82087	4.12534	8.06401	41	6388	10.4958	7.16234	15.0738	34	3308	8.7499	6.62779	11.3973	60	6192	14.6881	10.6902	19.8074	46	3160
4625009016	5.92457	4.19982	8.2389	39	6392	11.0537	7.53267	15.9407	32	2999	10.7697	8.24928	13.875	63	5847	16.9193	12.135	23.0896	42	2549
4625010048	5.48057	3.49737	10.4703	29	6395	10.6929	6.37988	22.1282	22	2137	9.54517	7.09973	15.1574	58	6044	16.9578	11.698	30.2685	38	1921
4625011026	6.22973	4.51759	8.48313	47	6400	10.1557	6.9878	14.5569	36	3001	14.6594	11.4739	18.5628	77	5481	23.4599	17.1483	31.5748	50	2307
4625008027	5.42173	3.71153	7.79284	33	6403	8.83443	5.56232	13.67	23	2574	9.34309	6.94307	12.4967	52	6125	15.0456	10.4035	21.5498	35	2325
4625015014	7.23904	5.29132	9.72534	47	6417	11.5343	7.92907	16.3727	34	2900	11.8932	9.21587	15.1657	68	5822	18.4166	13.3412	24.9455	44	2441
4625011046	7.77333	5.70686	10.4041	48	6427	15.1724	10.7855	20.8783	40	2664	14.3429	11.2852	18.0833	77	5524	19.6438	13.987	27.0549	40	2062
4625015006	7.68121	5.57617	10.4061	46	6464	13.8131	9.48167	19.6211	34	2483	17.8171	14.3695	21.9384	96	5934	28.1409	21.2383	36.7636	57	2051
4625015034	6.4789	4.0885	10.3416	28	6500	11.5622	6.5025	20.2362	17	1700	7.20584	4.93204	10.9914	34	6312	12.9488	8.0913	21.6591	22	1541
4625008022	4.5707	3.15106	6.50073	34	6516	9.27987	6.28842	13.2838	31	3378	11.1898	8.67979	14.2645	70	5864	17.8729	13.266	23.6908	51	2889
4625016008	5.59524	3.77985	8.08202	32	6540	9.71542	6.0177	15.0385	22	2340	12.2133	9.31714	15.9095	64	5985	20.689	14.6401	28.7929	40	1929
4625016026	6.96018	5.06917	9.39977	46	6547	10.8013	7.33644	15.4793	32	2998	9.69091	7.30241	12.6672	56	5940	15.3049	10.6815	21.3562	36	2438
4625010002	4.93622	3.38042	7.04131	34	6556	8.12176	5.16509	12.3565	25	2835	7.3813	5.31228	10.0672	44	6244	11.5545	7.54494	17.1116	28	2599
4625011050	4.46356	2.97746	6.61541	32	6560	6.47289	4.10248	9.8919	24	3655	9.90822	7.55338	12.9424	64	5694	15.0625	10.9558	20.5064	46	2897
4625007022	8.12527	6.06425	10.8226	54	6568	15.4503	11.1737	21.2064	45	3031	9.55941	7.26586	12.4392	59	6036	14.0791	9.88888	19.6984	37	2586
4625004020	7.64145	5.55203	10.5451	49	6570	12.2992	8.37414	18.1422	36	3512	8.07349	5.94251	10.8518	52	6165	13.7972	9.70241	19.4265	40	3148
4625003020	6.9379	5.04475	9.38392	46	6585	11.5164	7.97851	16.2628	35	3016	5.33376	3.74251	7.48453	37	6403	9.45171	6.19943	13.9251	27	2914
4625013008	3.05474	1.9146	4.77578	24	6585	5.48653	3.26672	8.88192	20	3623	10.4702	7.99848	13.5681	66	5886	14.915	10.737	20.424	45	3056
4625015038	5.52092	2.81846	10.5463	19	6591	9.49394	3.82968	21.0106	9	1254	5.81227	3.58984	10.4115	27	6461	9.16455	4.51603	20.0916	11	1164
4625001005	6.58755	4.89396	8.81734	69	6604	13.2557	9.77333	17.7519	65	3836	5.4161	3.77546	7.66359	43	6446	9.09809	6.08057	13.2679	35	3726
4625007032	4.48886	3.12144	6.44194	47	6611	8.26016	5.72392	11.8125	43	4195	8.53649	6.30249	11.4401	62	6170	12.2804	8.76755	17.0472	48	3821
4625007003	4.0128	2.60674	6.00861	26	6614	6.38011	3.74576	10.4052	18	3025	8.66393	6.53606	11.3252	56	6291	11.9236	8.19983	16.9402	33	2766
4625004012	7.32856	5.42223	9.77102	51	6618	14.1287	10.1956	19.2552	44	3038	11.5624	8.90174	14.9404	66	5906	15.988	11.3009	22.4381	39	2453
4625013014	5.922	4.09808	8.68191	39	6625	11.1353	7.39912	17.0636	33	3469	4.95367	3.42447	7.4141	37	6302	9.52353	6.42471	14.8954	32	3179
4625016016	6.30428	4.47495	8.73935	42	6638	9.9705	6.72682	14.5652	32	3556	10.247	7.6774	13.6857	59	5999	14.1064	9.74721	20.5859	38	3050
4625009026	8.52241	6.42262	11.1558	57	6662	16.0092	11.6492	21.6151	46	2791	10.0652	7.64002	13.0821	59	6062	15.2172	10.6281	21.2753	36	2351
4625016027	6.34095	4.55486	8.69262	43	6683	11.2354	7.70242	16.0754	34	3091	9.83087	7.53855	12.6687	64	6278	16.4073	11.9373	22.1912	46	2797
4625004019	8.09951	5.21328	12.8684	30	6717	16.8203	10.3573	27.7364	22	1604	6.24559	4.01542	10.3117	29	6597	11.5436	6.60537	21.1866	17	1523
4625012012	3.88137	2.49884	5.83494	25	6728	6.09763	3.478	10.0892	16	2629	7.52957	5.48545	10.2082	46	6266	11.4249	7.445	17.0365	26	2297
4625010018	6.93169	4.99843	10.9304	43	6737	13.4112	9.31018	22.4071	35	2714	8.49812	6.33339	11.4029	52	6325	14.7884	10.337	21.0927	36	2393
4625011011	5.23772	3.65078	7.41955	36	6742	7.999	5.08146	12.3244	24	2872	9.38517	7.05798	12.4114	56	6294	16.4611	11.6357	23.0375	39	2503
4625015016	7.09187	5.19634	10.6671	47	6757	11.1356	7.49458	18.8953	30	2531	12.3479	9.17328	17.0471	65	6384	24.1412	16.9872	35.1435	48	2232
4625002004	5.35672	3.72854	7.55004	38	6773	11.2511	7.68963	16.1111	35	3211	4.67487	3.19227	6.74036	33	6497	8.29352	5.30201	12.4999	25	3021
4625008024	6.14167	4.09819	9.02685	33	6787	11.1717	6.91482	17.4533	24	2987	9.8181	7.27327	13.2893	58	6302	16.0172	10.9093	23.4789	37	2635
4625016020	6.41551	4.53952	8.9137	40	6790	10.4676	6.84508	15.567	28	3074	11.0696	8.43142	14.4826	65	5986	16.6666	11.5903	23.7146	40	2453
4625014018	6.51066	4.76157	8.83369	50	6794	13.7503	9.94869	18.8669	47	3713	11.3618	8.89133	14.489	78	6133	19.421	14.6982	25.6998	61	3118
4625006024	4.64096	3.22259	6.57114	37	6799	8.97942	6.1113	12.915	33	3503	5.18897	3.63805	7.27632	39	6537	8.8378	5.95994	12.863	31	3297
4625016005	7.36015	5.34628	10.2811	45	6804	15.051	10.6591	21.5663	39	2543	10.6729	8.04783	14.1472	59	6244	17.9307	12.4843	25.5548	37	2111
4625014016	5.65905	4.02771	7.86615	40	6809	8.3145	5.45448	12.5081	27	3142	11.8534	9.30049	15.034	75	6320	17.6742	12.9884	23.8902	48	2752
4625005041	6.22533	4.4895	8.5469	44	6815	11.1683	7.63455	16.086	34	2963	8.41089	6.32141	11.0872	56	6462	15.0929	10.7431	20.8977	41	2683
4625002016	8.69807	6.57077	11.3447	57	6821	13.0964	9.14611	18.2799	36	2798	5.28585	3.66881	7.46767	35	6707	9.59087	6.2365	14.338	26	2657
4625008012	4.98289	3.5048	6.9498	38	6840	9.71141	6.6401	13.8318	33	3299	8.95477	6.69948	11.7655	54	6080	15.0043	10.6059	20.7187	39	2710
4625013017	7.01159	5.15881	9.37871	51	6850	13.5117	9.62882	18.5897	43	3215	8.93734	6.7764	11.6222	59	6416	12.1214	8.38283	17.1231	35	2883
4625011038	5.53417	3.91177	7.80085	39	6854	10.6628	7.28288	15.542	33	3049	8.74378	6.52098	11.7553	52	6026	12.3081	8.28395	18.3276	30	2437
4625019013	6.47597	4.69291	9.87605	45	6890	10.5549	7.14392	17.9006	32	3084	10.2687	8.0085	13.1928	72	6527	15.574	11.3808	21.4057	47	2824
4625012039	4.65301	3.13268	6.74976	31	6900	7.82404	4.89356	12.1002	23	3414	9.4924	7.2021	12.5283	60	6253	14.1381	10.0149	20.0855	40	2853
4625014002	6.16952	4.50363	8.33796	47	6912	9.65394	6.63006	13.8259	34	3268	7.89226	5.87943	10.4539	53	6536	12.3424	8.57279	17.4378	36	2972
4625010034	8.79887	6.59781	12.108	59	6922	14.0725	9.77524	21.064	39	2760	10.6847	8.08322	14.1289	61	6055	16.5459	11.417	23.8361	36	2079
4625008038	4.5995	2.97119	7.39429	36	6990	6.95575	3.97795	12.7748	25	3465	6.91244	4.81432	10.651	51	6540	12.5239	8.14896	21.044	39	3100
4625012048	6.28875	4.04614	9.91969	29	7003	13.4047	8.35867	21.7097	24	1841	6.52943	4.32414	10.1326	34	6910	12.1631	7.27574	20.6358	22	1773
4625007039	4.74885	3.24488	7.00308	34	7011	8.5443	5.47615	13.3969	26	3280	9.98661	7.70288	12.8584	67	6397	18.914	14.0864	25.1743	53	2788
4625012010	6.18638	4.51466	8.34309	47	7029	11.0186	7.73443	15.3626	38	3492	9.20852	7.03962	11.9171	63	6429	12.0866	8.49521	16.9547	38	3062
4625010021	6.70818	4.85413	9.08485	44	7030	12.7883	8.87376	17.9366	35	2722	8.42474	6.3153	11.1031	55	6577	14.0904	9.80317	19.8129	36	2437
4625010039	7.02474	4.94576	9.85516	41	7031	13.2002	8.78386	19.4179	31	2800	11.2388	8.67875	14.5447	70	6541	16.4849	11.5243	23.3792	39	2455
4625009042	5.13694	3.49095	7.57697	34	7036	8.18076	4.95815	13.3491	21	2892	7.45409	5.33674	10.5998	45	6412	14.2334	9.60544	21.4457	33	2394
4625013005	5.9242	4.1682	8.69893	42	7037	12.0927	8.28237	18.2875	37	3158	8.3517	6.32441	11.3468	61	6584	14.56	10.4416	21.1087	44	2783
4625009010	3.81658	2.49148	5.71773	28	7063	7.54152	4.7251	11.7035	24	2860	7.86325	5.8111	10.4835	51	6604	10.3525	6.78163	15.3382	28	2524
4625008037	6.01861	4.17415	8.72338	41	7067	9.90435	6.47288	15.3433	32	3968	9.64072	7.50895	12.7551	79	6448	17.6029	13.368	24.2586	65	3463
4625008034	6.2024	4.2551	9.10468	38	7089	9.40516	5.62408	15.5671	22	3017	11.1643	8.63006	14.6695	76	6648	17.7647	12.7749	25.2212	51	2659
4625012030	6.19779	4.42019	8.52914	41	7099	11.5183	7.86388	16.4645	33	3012	10.2836	7.92378	13.2231	65	6451	13.1515	9.03155	18.7389	33	2477
4625016029	7.97006	4.62468	14.3242	29	7133	12.5288	5.70023	26.989	13	1208	20.0942	11.2634	38.974	55	6741	38.7227	18.4397	84.7689	27	913
4625016014	5.43341	3.68657	8.0808	35	7136	9.6407	6.03799	15.415	25	2858	6.2498	4.39982	9.18557	40	6455	9.64316	5.9854	16.1261	23	2329
4625010049	5.86593	4.05653	8.42021	36	7141	10.5606	6.82032	16.0863	26	2602	8.99069	6.76875	11.9507	57	6754	15.28	10.7034	21.7275	37	2303
4625009041	6.75292	4.90121	9.37425	46	7143	12.413	8.59711	18.0483	36	2853	7.53051	5.56314	10.1054	51	6754	11.3073	7.52349	16.6426	30	2609
4625015037	5.23273	3.53736	7.6401	32	7151	8.87781	5.45535	14.031	21	2450	7.05948	5.05254	9.81405	42	6874	14.4022	9.87231	20.7965	33	2188
4625008026	5.15754	3.68407	7.16529	43	7152	10.0645	7.10567	13.9843	39	4031	8.79734	6.68733	11.4802	64	6554	14.3558	10.5859	19.2127	50	3537
4625010005	5.46771	3.98792	7.40629	49	7153	10.2669	7.34188	14.1761	43	3755	7.97062	5.96793	10.4962	57	6693	14.0304	10.095	19.1552	45	3361
4625004003	5.50254	3.80416	7.88282	37	7158	11.1991	7.54608	16.4344	33	3341	8.76119	6.6304	11.4795	60	6701	16.2583	11.7699	22.1912	46	3009
4625007036	5.40351	3.80554	7.49413	38	7187	9.36306	6.14504	13.7573	27	2791	18.027	14.6743	21.974	104	6383	26.0481	19.5864	34.0474	55	2223
4625003036	4.22501	2.89004	6.06526	33	7192	8.03645	5.30251	11.9335	28	3496	7.51585	5.68706	9.87515	58	6954	12.7618	9.20841	17.5916	43	3311
4625019014	6.79441	4.8741	9.45654	50	7202	13.6945	9.54715	19.5771	44	3564	10.9277	8.29503	14.4503	66	6291	17.8912	12.6688	25.3473	46	2837
4625013016	8.07979	5.81303	11.5019	46	7206	13.9941	9.30615	21.4897	30	2309	12.8612	9.9657	16.6725	76	6691	18.0827	12.3958	26.2197	36	2002
4625012001	5.90834	4.24837	8.12102	45	7214	10.1661	6.88468	14.7485	34	3073	6.84761	4.89481	9.39556	42	6703	9.51503	5.88034	14.697	22	2645
4625013010	3.48983	2.38843	5.26067	33	7219	7.73139	5.25792	11.7502	32	3946	5.81482	4.21388	8.08541	46	6592	11.9904	8.53255	17.063	41	3421
4625006002	4.53179	3.15858	6.44089	38	7228	8.82898	6.02879	12.8465	34	3883	6.66922	4.91349	8.94851	51	7051	10.1069	7.08559	14.303	37	3725
4625010040	7.40692	5.30276	10.1268	43	7253	15.3721	10.7259	21.4652	38	2593	5.46068	3.75436	7.82586	35	7109	9.44773	5.88686	14.6934	23	2516
4625003002	5.27405	3.70255	7.36505	37	7260	9.08257	5.96269	13.4294	27	3013	9.73195	7.4997	12.5018	65	6950	16.5753	12.0632	22.417	45	2793
4625012014	5.72381	3.8957	8.21639	33	7275	11.0288	7.10195	16.5465	25	2254	9.32062	6.85211	12.6196	51	6723	15.9448	10.7129	23.3315	30	1934
4625016028	6.90141	4.94016	9.72707	46	7276	13.8753	9.61361	20.1711	39	3052	5.92759	4.1869	8.69586	41	6917	10.2155	6.63854	16.4047	28	2806
4625010032	6.18934	4.5384	8.29478	48	7284	8.97925	6.09333	12.9038	32	3321	9.01248	6.90991	11.589	63	6764	14.3144	10.2822	19.4996	42	2923
4625009007	6.12946	4.40767	8.45554	43	7286	9.72191	6.49223	14.3747	30	2866	9.07837	6.78322	12.2021	55	6727	16.1889	11.3876	23.0689	39	2459
4625003044	4.82251	3.40091	6.80084	39	7297	9.89362	6.88235	14.1763	36	3761	5.34427	3.83132	7.34784	42	7018	10.0768	7.00483	14.1723	35	3540
4625005042	5.57701	4.01288	7.59033	43	7323	9.02346	6.07247	13.015	31	3269	8.97503	6.87101	11.5582	62	6878	13.0579	9.21368	18.0706	38	2962
4625003035	5.21319	3.70368	7.19802	40	7361	8.67239	5.87053	12.5432	31	3599	6.91085	5.12002	9.18698	51	7050	9.68768	6.66054	13.7929	33	3394
4625005022	6.71385	4.95194	8.98491	52	7400	13.598	9.85144	18.5112	47	3307	10.9892	8.58853	13.8978	74	6949	18.0725	13.4065	23.9636	52	3020
4625009018	8.08087	5.89969	11.0757	50	7433	14.9682	10.3547	21.5332	37	2672	9.69397	7.27294	13.0364	59	6802	16.1857	11.1365	23.6122	36	2212
4625016015	6.52523	4.83643	8.7531	52	7437	12.0793	8.71428	16.6734	44	3832	10.8549	8.50927	13.766	79	6718	16.391	12.1894	21.9305	55	3286
4625013023	4.05047	2.76023	5.80863	32	7447	7.51587	4.88586	11.2321	26	3601	6.83975	5.08338	9.0888	52	7106	10.7382	7.48081	15.1743	36	3350
4625006014	4.96005	3.41501	7.10429	35	7451	8.72618	5.60606	13.2713	26	3148	8.57001	6.55105	11.1587	62	7196	13.339	9.43911	18.6662	39	2954
4625007037	7.69514	5.76216	10.1033	54	7455	13.6221	9.70321	18.6631	40	2918	16.861	13.7309	20.5932	105	6673	21.4373	15.7783	28.6672	49	2420
4625012003	3.46992	2.27667	5.13109	27	7457	6.24632	3.90547	9.57414	22	3464	7.05336	5.22813	9.36262	50	6856	9.65089	6.45253	14.0034	29	3008
4625015028	5.95641	3.9641	9.16447	32	7458	11.5283	7.22405	18.7339	24	2083	11.9733	9.08646	16.3038	68	6961	19.9102	13.7802	29.7876	37	1776
4625003047	3.95348	2.69162	5.70353	32	7460	8.02684	5.35569	11.7665	29	3740	7.20533	5.37024	9.56368	54	7121	10.4261	7.32291	14.5363	37	3506
4625011053	4.00078	2.56582	6.16314	26	7481	7.8058	4.7354	12.5995	21	2562	8.92582	6.69296	11.8312	58	6831	11.8438	7.66317	17.8212	27	2131
4625002033	3.81206	2.62468	5.44712	34	7501	8.08689	5.50412	11.5759	32	3745	4.40694	3.11615	6.16177	39	7345	8.27908	5.63485	11.8715	32	3659
4625011005	5.6459	3.96365	8.10027	38	7524	10.4811	6.96347	15.8362	29	2877	9.00366	6.82435	12.4174	59	6821	12.0862	8.06771	19.3741	29	2368
4625004006	6.88485	4.9375	9.64499	53	7537	11.7522	8.02693	17.3699	43	4225	4.44219	3.04223	6.81544	38	7211	5.59975	3.64717	10.0553	26	3987
4625012024	5.81991	4.25284	7.96029	47	7563	10.9501	7.78113	15.4382	40	3644	5.55319	3.92289	9.08808	39	7102	6.78742	4.21368	14.5325	22	3318
4625003046	5.64349	4.13314	7.56313	47	7572	9.97336	7.04197	13.7832	38	3692	8.75033	6.77424	11.1662	68	7144	15.1016	11.2576	19.8941	52	3416
4625016006	7.11934	5.40377	9.31005	61	7583	11.5757	8.38801	15.8495	46	3596	10.1794	7.89689	12.9964	70	6891	15.4612	11.1734	21.0605	45	3083
4625009009	5.3859	3.76675	7.51839	37	7586	9.21631	5.94434	13.73	25	2688	8.53776	6.38455	11.3893	56	7136	12.6354	8.39117	18.7164	29	2331
4625009039	6.95596	4.97147	9.88841	49	7618	12.5245	8.37078	18.9635	36	2856	7.34842	5.21989	12.7886	45	6865	10.5288	6.33174	23.4444	22	2320
4625009013	6.93423	5.12403	9.30402	52	7630	11.7286	8.17379	16.603	38	3099	11.5401	8.9638	14.7374	73	6841	18.306	13.226	24.9487	46	2502
4625016030	6.75515	4.39366	10.4378	29	7638	13.2789	8.11541	21.6053	21	1836	7.41625	5.07162	11.459	38	7274	14.285	9.00242	23.876	24	1570
4625008019	7.79005	5.63156	10.8723	49	7643	12.897	8.49055	19.5798	30	2788	11.3533	8.59176	15.3667	67	7231	20.4089	14.378	29.6469	43	2466
4625012045	4.19672	2.4116	8.18191	20	7655	8.5788	4.62316	17.7247	15	1743	7.50417	5.19168	12.6286	42	7504	13.3967	8.34504	25.617	24	1620
4625016001	4.45818	3.09133	6.38837	35	7664	8.07146	5.33397	12.1213	28	3291	7.51162	5.54842	10.141	50	6852	12.7706	8.78009	18.4334	34	2648
4625007019	4.23198	2.83956	6.21261	31	7681	6.3908	3.78308	10.4288	19	3073	7.56055	5.68077	9.99774	56	7316	10.7055	7.17476	15.6738	30	2765
4625003048	3.92337	2.72479	5.56861	36	7721	7.2803	4.92284	10.517	31	4123	7.37568	5.63247	9.57267	63	7415	12.6512	9.32648	16.902	49	3853
4625012040	4.88724	3.22727	7.42778	30	7722	8.36744	4.96026	13.9316	19	2593	9.53658	7.11766	12.7629	57	7143	15.8443	10.7717	23.0207	33	2179
4625015023	5.00811	3.53501	6.98632	39	7724	8.59778	5.69674	12.6856	29	3411	11.0349	8.73042	13.8551	80	7088	17.6585	13.1814	23.4047	53	2971
4625001019	6.89079	4.96112	9.71962	44	7747	13.3575	9.1996	19.6525	34	2533	9.65726	7.37464	12.6652	63	7497	15.9193	11.2309	22.4679	38	2399
4625015035	7.32853	4.71016	13.4193	32	7749	13.9573	8.28018	27.9084	22	1607	6.40263	4.28834	12.9276	33	7577	10.7856	6.35652	26.4977	18	1497
4625006026	5.75242	4.11402	8.39247	43	7753	10.4999	7.16239	16.2153	34	3702	7.15844	5.39366	9.49103	58	7594	10.8855	7.74718	15.3845	40	3623
4625008004	4.98175	3.53176	6.86388	39	7772	7.5341	4.85548	11.2206	25	3342	6.50703	4.78645	8.69004	48	7408	11.4157	7.93264	15.9632	35	3097
4625016024	5.49122	4.01519	7.42612	48	7777	9.72961	6.77882	13.67	37	3581	8.41488	6.45726	10.8633	65	7402	13.09	9.38692	17.8881	42	3291
4625011034	6.33122	4.70127	8.50362	52	7809	10.1387	7.15111	14.3753	38	3948	7.23481	5.40984	9.69316	54	6906	12.2156	8.64708	17.3368	39	3190
4625014019	6.31843	4.39497	8.96205	42	7832	11.037	7.0419	16.7975	28	3267	5.83641	4.0951	8.30191	44	7437	9.95277	6.35662	15.3958	30	3002
4625012028	5.14905	3.63692	7.20566	40	7878	9.22776	6.21116	13.51	32	3798	9.41544	7.3438	12.2724	72	7188	17.0347	12.8195	23.1855	56	3207
4625003013	4.23611	2.96398	5.90836	37	7892	6.40964	4.15331	9.56443	26	3638	8.13843	6.23568	10.467	63	7524	14.3546	10.5019	19.2205	47	3306
4625003041	6.01988	4.37606	8.17162	47	7900	11.018	7.64125	15.5897	37	3285	9.15117	7.08266	11.7042	68	7605	14.5337	10.496	19.776	44	3065
4625006017	5.87701	4.37849	7.77112	53	7907	11.8753	8.71284	15.9244	48	3948	6.20802	4.61504	8.21955	53	7776	9.90921	7.00287	13.7341	39	3861
4625003010	4.92288	3.46155	6.90996	39	7945	8.84591	5.84323	13.1021	29	3068	9.39852	7.18038	12.1868	64	7527	15.1887	10.6658	21.1832	38	2737
4625013024	4.976	3.59497	6.77617	43	7963	9.41955	6.58733	13.1486	36	3833	6.87209	5.16332	9.02513	55	7592	10.5206	7.39063	14.6106	37	3593
4625008031	7.88351	5.86143	10.5737	53	7966	15.089	10.7488	21.0237	40	2746	9.1012	6.79411	12.1015	56	7431	17.1691	12.0711	24.0369	38	2360
4625012016	8.37796	6.10094	11.3367	51	8012	16.2087	11.2599	22.8014	38	2285	7.45999	5.31094	10.3031	45	7631	11.4931	7.05862	17.8171	21	2065
4625008033	6.1104	4.60109	8.09953	57	8056	11.2775	8.28292	15.0805	48	4301	7.74164	5.96531	10.0195	67	7490	12.0082	8.78095	16.1009	46	3862
4625015024	6.54845	4.77915	9.12692	49	8067	12.3725	8.64919	18.0125	39	3492	10.587	8.34968	13.3834	80	7404	17.321	12.8637	23.175	53	3001
4625008032	6.84785	5.05725	9.61751	50	8087	12.3505	8.65359	18.3877	37	3094	11.0642	8.75352	13.9102	80	7457	16.6021	12.1266	22.4423	46	2684
4625007002	6.67778	4.94528	8.91024	51	8088	11.9993	8.43842	16.7488	38	3134	12.2379	9.79309	15.3024	89	7527	19.228	14.3736	25.6586	54	2732
4625012041	5.01721	3.30606	7.65423	32	8129	10.3484	6.56223	16.3182	27	2632	4.47947	2.97453	6.85589	32	7888	7.32063	4.22542	12.686	19	2479
4625009020	5.44667	3.76743	7.77422	39	8132	10.3623	6.84208	15.408	32	3767	10.2384	8.00798	13.1311	80	7266	17.6333	13.1523	23.7477	59	3114
4625005039	3.74799	2.59615	5.2809	35	8147	7.41228	5.00981	10.6688	31	3831	7.76002	5.88966	10.0579	59	7556	10.8891	7.5857	15.201	36	3369
4625010008	8.12685	6.2904	10.4227	69	8157	14.5612	10.8565	19.337	54	3598	9.64502	7.5173	12.273	73	7647	15.0604	10.9466	20.4189	47	3258
4625011008	6.0968	4.47306	8.14713	47	8162	10.2018	7.01289	14.4001	33	3358	9.65895	7.52868	12.2858	71	7457	11.5767	7.94554	16.481	33	2808
4625009031	5.72348	3.9857	8.07468	38	8191	10.3059	6.66198	15.442	26	2617	9.48643	7.25946	12.5579	67	7832	13.5524	9.16724	20.181	32	2384
4625009038	5.15757	3.34834	7.79496	27	8201	9.89663	6.05814	15.7004	21	2097	9.57322	6.93689	13.1487	51	7717	16.9331	11.2127	25.0985	29	1697
4625010003	4.71901	3.24988	6.86997	35	8222	8.07258	5.08029	12.7229	23	2892	7.01868	5.10534	9.69965	47	7745	12.6832	8.59725	18.715	32	2561
4625005043	5.95264	4.16831	8.37062	39	8223	11.3624	7.52922	16.7183	29	2858	8.17564	6.17742	10.8846	60	7705	11.8382	7.92341	17.6287	30	2526
4625003027	6.78308	5.13638	8.88858	60	8274	13.9441	10.3807	18.4573	54	4041	8.88779	6.99533	11.2492	78	7993	15.1185	11.3766	19.7843	57	3857
4625003052	4.49026	3.16464	6.30095	38	8276	7.94616	5.33675	11.6784	30	3904	8.46092	6.5862	10.7893	71	7955	13.1472	9.66628	17.7178	48	3715
4625003004	4.93416	3.47443	6.853	39	8285	8.6626	5.66516	12.7711	27	2991	8.05995	6.12446	10.4594	61	7895	11.6651	7.90487	16.6479	31	2731
4625011002	6.33721	4.59548	8.6533	46	8292	12.5577	8.79682	17.6732	38	3195	9.83153	7.56278	12.7799	68	7504	14.4449	10.0238	20.636	37	2672
4625012037	3.79506	2.51044	5.76804	29	8325	6.57102	3.96309	10.8427	20	3062	6.97672	5.12277	9.51368	50	8044	13.3054	9.25347	19.0726	37	2837
4625008020	7.45471	5.23273	10.427	44	8380	15.131	10.2031	21.8546	34	2874	12.0271	9.33742	15.5297	87	7668	19.3538	13.6733	27.1898	47	2392
4625008030	5.02819	3.4578	7.2371	39	8419	8.57847	5.39278	13.3161	27	3740	8.04817	6.0622	10.6547	65	7946	12.7851	8.84882	18.2985	43	3360
4625012036	6.99048	5.30988	9.07877	60	8420	13.9105	10.3296	18.4354	52	3685	11.1551	8.8988	13.8406	85	7832	16.5512	12.2977	21.8702	51	3225
4625005033	6.44657	4.77164	8.70252	51	8463	12.0797	8.57146	16.962	40	3439	7.82799	5.97168	10.1361	61	7969	12.8254	9.09819	17.69	39	3082
4625005026	6.66263	5.0952	8.6073	67	8521	12.5027	9.35608	16.4986	58	4364	8.78331	6.86558	11.1086	76	8136	13.9632	10.4111	18.4275	55	4079
4625004017	7.29557	5.43435	9.75733	59	8572	12.0762	8.52338	17.0303	45	4098	7.20364	5.33687	9.74901	58	8198	11.0218	7.57804	16.1414	41	3809
4625012038	4.02766	2.5058	8.72141	27	8572	6.70063	3.57519	17.5165	15	2709	9.11226	6.55307	12.9221	58	7969	15.8482	10.2783	24.6769	34	2296
4625007020	5.7861	4.30515	7.66967	52	8590	11.1899	8.09199	15.1894	44	3877	7.65363	5.8988	9.83035	66	8214	12.9935	9.50103	17.4883	47	3603
4625010029	4.87146	3.39573	7.10655	39	8664	8.91211	5.85159	13.7836	30	3329	8.28519	6.24918	11.0822	61	8026	13.919	9.72408	20.0554	40	2816
4625005027	5.34328	3.88537	7.36692	47	8689	9.67112	6.74614	13.9167	38	4119	9.72907	7.71676	12.1468	82	8207	15.1816	11.4712	19.8451	57	3779
4625010031	6.75792	5.07498	8.93988	56	8695	12.7918	9.26305	17.494	45	3743	10.6611	8.4472	13.3995	82	7931	18.0405	13.5861	23.7913	57	3141
4625004024	6.93813	4.51068	11.0747	36	8740	13.5446	8.21659	22.9663	26	2509	4.02554	2.67714	6.36522	31	8592	6.52383	3.74931	11.8831	17	2421
4625007029	5.35918	3.89794	7.24457	47	8752	10.2185	7.1686	14.2568	39	3575	13.1586	10.6719	16.0961	100	7923	17.0861	12.6013	22.729	50	2993
4625015030	6.0123	4.35294	8.16995	48	8769	11.1864	7.8094	15.7123	40	4399	11.4769	9.10808	14.4101	89	7970	16.8941	12.6067	22.5496	59	3703
4625013001	5.07622	3.65043	6.93168	43	8824	8.72587	5.96639	12.4722	33	3766	8.32829	6.37073	10.7793	63	8105	11.9675	8.44727	16.6892	39	3132
4625011052	6.60179	4.70141	9.3638	52	8829	11.185	7.23958	17.2569	32	3561	9.5172	7.24333	12.5644	76	8144	15.075	10.4215	21.7454	44	3062
4625016023	5.60585	3.9638	7.97304	41	8832	10.0025	6.57535	15.1847	28	2863	11.5786	8.97992	15.0054	77	7847	19.2464	13.7096	26.9546	42	2221
4625016003	5.43756	3.98323	7.55752	47	8836	9.95598	6.98795	14.4946	37	3418	8.47422	6.47338	11.3457	63	7980	13.4485	9.42645	19.7133	37	2812
4625012006	4.85348	3.48191	6.65504	45	8838	8.62157	5.89733	12.3415	36	4044	9.72593	7.61024	12.3032	76	7938	13.8506	10.0027	18.8339	46	3316
4625013025	4.48353	3.11617	6.32965	38	8885	8.86557	5.93314	12.9228	32	4242	4.56158	3.20958	6.38254	40	8580	6.66291	4.22618	10.1794	25	3984
4625009005	7.24917	5.39844	9.62461	54	8897	12.2737	8.50642	17.3215	35	3029	8.36202	6.39797	10.8965	65	8192	9.7785	6.28849	14.8241	25	2586
4625006008	4.93788	3.62196	6.68282	50	8901	9.8289	7.08206	13.5552	45	4790	5.65918	4.2408	7.47345	56	8545	9.88532	7.1887	13.3885	45	4488
4625012021	5.48754	4.0889	7.23994	52	8967	9.01022	6.35462	12.4518	38	4005	9.95556	7.92524	12.3711	83	8324	14.4559	10.7221	19.094	50	3543
4625007010	6.91531	5.27971	8.9323	62	9001	10.6576	7.56564	14.6588	40	3747	9.73231	7.7344	12.1195	83	8484	14.0872	10.3834	18.7549	49	3445
4625007017	5.33386	3.91153	7.13748	47	9001	9.9924	7.05305	13.8195	38	3761	10.0643	8.04693	12.4952	87	8610	17.263	13.1971	22.3406	62	3521
4625010026	5.52911	4.12038	7.33392	53	9018	9.19605	6.52626	12.7745	40	4234	6.76486	5.12289	8.85125	59	8554	11.472	8.2376	15.7844	43	3856
4625005008	4.62119	3.40022	6.19591	49	9047	8.28119	5.93034	11.4197	41	4665	7.5774	5.85786	9.71278	69	8599	11.2644	8.26468	15.228	48	4313
4625011033	5.48322	4.04372	7.32715	51	9080	9.27885	6.55465	12.9186	40	4512	7.90922	6.10878	10.1522	69	8250	12.1075	8.84781	16.4133	48	3887
4625013012	4.09048	2.8547	5.78001	39	9093	7.5064	5.02191	11.0391	32	4842	6.41869	4.86968	8.42065	63	8545	11.8372	8.74786	15.9959	52	4402
4625008014	6.83177	5.27877	8.73471	67	9117	11.1794	8.26815	14.8686	50	4378	8.25852	6.4663	10.4277	73	8468	12.3444	9.05935	16.4742	47	3826
4625009030	7.17258	5.44153	9.37006	61	9143	13.3184	9.71409	18.0232	48	4055	13.1108	10.6798	16.0256	106	8355	19.7953	15.0989	25.7129	64	3411
4625012013	5.80853	4.10745	8.33974	46	9151	9.29592	5.8781	14.7702	28	3520	9.25269	7.22189	11.8955	76	8453	13.7162	9.71653	19.3129	41	3015
4625004025	6.4905	4.71279	8.81066	49	9158	12.6818	8.8386	17.8175	39	3291	7.63529	5.74272	10.0256	57	8753	13.2381	9.30881	18.4229	38	3042
4625009028	7.33998	5.61275	9.53979	71	9200	13.0074	9.55327	17.5634	56	4640	12.1344	9.7999	14.9668	108	8419	20.6174	16.0564	26.3708	81	4018
4625008010	6.49063	4.8025	8.66595	52	9204	12.2062	8.61568	16.9642	39	3037	8.2462	6.24779	10.8552	62	8774	14.5062	10.2017	20.3892	38	2712
4625010052	4.55466	3.04638	9.18409	33	9211	8.49569	5.26808	19.1451	23	2997	6.55739	4.77263	10.7505	50	9054	12.005	8.12433	21.9803	33	2905
4625016002	6.53038	4.93981	8.52604	58	9216	10.492	7.45294	14.4845	40	3765	9.33957	7.29162	11.8729	73	8519	12.9686	9.20022	17.9689	40	3241
4625005040	5.69389	4.25446	7.50314	53	9237	10.1579	7.30409	13.8412	42	4285	8.08489	6.3163	10.239	72	8599	13.1953	9.74525	17.5408	49	3789
4625010007	5.80124	4.32346	7.76168	52	9284	8.90749	6.11718	12.8584	33	3699	6.97404	5.26985	9.1353	57	8604	10.8462	7.49879	15.3566	34	3187
4625015021	5.17029	3.7959	7.13793	47	9372	9.39896	6.6117	13.5833	37	3867	10.9522	8.77676	13.7031	90	8558	14.4701	10.5275	19.8966	46	3208
4625007016	6.67735	5.14055	8.56366	65	9373	11.0171	8.0949	14.7412	48	4208	9.16303	7.31971	11.3651	87	8977	14.197	10.7681	18.4799	59	3925
4625009021	6.91569	5.16747	9.18414	61	9635	12.7891	9.10419	17.7198	46	4089	8.35594	6.51321	10.7288	78	8725	12.5012	8.9116	17.456	45	3440
4625010001	5.49897	4.14341	7.18766	56	9716	10.8099	7.97939	14.3799	49	4630	4.69106	3.40563	6.3327	45	9403	6.39095	4.2292	9.35725	28	4401
4625008042	4.50578	2.89428	7.02292	32	9756	8.25743	4.79984	13.9323	20	2595	6.43325	4.63589	8.88024	51	9259	11.0796	7.16634	16.7165	27	2305
4625006015	3.80692	2.67457	5.28377	37	9761	6.17987	4.02234	9.14372	26	4298	6.38207	4.88747	8.21618	62	9523	11.0093	8.01688	14.824	45	4170
4625010053	6.07073	4.04179	9.06791	40	9858	11.0863	6.69825	17.8686	24	2876	6.88691	4.92563	9.98304	51	9569	13.5155	9.07632	20.822	36	2661
4625008035	8.19877	5.98121	11.7316	53	9938	16.6231	11.7126	24.6406	42	2981	8.5239	6.41912	12.4075	67	9279	14.9372	10.353	24.071	40	2583
4625011009	5.93988	4.40123	7.94687	52	9985	10.1551	7.02639	14.4181	35	3509	7.9999	6.15631	10.3665	68	9332	12.8556	9.07135	17.9991	39	3034
4625016019	5.75674	4.06965	8.1608	44	10007	10.7164	7.12152	16.0383	32	3537	8.84514	6.80592	11.6049	73	9361	14.2815	10.0926	20.3341	44	3044
4625014020	4.86892	3.4925	6.69468	45	10059	8.45145	5.6946	12.2734	33	4750	8.81372	6.93168	11.1413	86	9411	13.9444	10.2631	18.7387	57	4305
4625010024	4.88342	3.63023	6.48259	52	10077	9.04776	6.51121	12.3786	43	4630	9.18727	7.36676	11.3505	90	9548	14.6394	11.2146	18.857	63	4165
4625014001	5.3381	3.96235	7.11864	54	10103	9.78025	6.99805	13.4992	44	5076	5.35958	4.03106	7.21884	59	9729	9.20459	6.58466	13.1355	44	4790
4625004021	5.82261	4.43401	7.56707	62	10124	11.9959	9.02479	15.7783	57	4963	8.40542	6.68983	10.4989	86	9538	13.5179	10.3106	17.6192	62	4515
4625010022	7.31065	5.6667	9.42421	70	10240	13.8666	10.4239	18.4103	57	4469	7.51515	5.91515	9.57426	76	9774	10.6877	7.84546	14.6622	47	4174
4625015018	7.30024	5.74693	9.20186	77	10281	13.2639	10.1368	17.1932	62	4842	10.6632	8.66529	13.0193	101	9410	16.8621	13.0733	21.5091	69	4205
4625007042	4.0502	2.88558	5.67239	41	10371	6.32285	4.07151	9.69149	25	4016	10.9078	8.82518	13.5678	102	9670	16.1496	12.0522	21.7461	55	3475
4625008013	5.60334	4.17381	7.42993	55	10394	10.9341	7.87602	14.9278	45	4575	6.57809	5.07183	8.4595	67	9776	11.2909	8.19378	15.3287	45	4105
4625013002	5.61844	4.25613	7.34308	59	10434	9.55505	6.91996	13.0262	45	5038	9.34428	7.51179	11.5526	93	9478	15.6131	12.024	20.1094	67	4262
4625012025	6.63079	4.78121	9.14359	51	10587	12.1315	8.17252	17.7119	34	3339	9.36003	7.23026	12.1896	79	9995	15.5415	10.9978	21.9221	44	2960
4625004018	5.9101	4.16656	8.60571	46	10607	11.5837	7.83115	17.5888	38	4024	6.82476	5.17791	9.13618	64	10245	10.7671	7.58451	15.6295	42	3806
4625008018	6.59291	4.99896	8.65054	61	10879	12.0472	8.69511	16.5135	44	3980	6.30142	4.78239	8.23188	60	10324	10.0279	6.96115	14.1561	35	3630
4625011041	6.46653	4.93922	8.44679	64	10906	11.7845	8.62477	16.0178	49	4544	10.7318	8.75875	13.1265	105	9823	14.5436	10.9659	19.187	57	3729
4625005018	4.44098	3.32685	5.84005	54	11324	7.25787	5.17148	9.96001	40	5302	9.78604	8.01092	11.8592	107	10495	15.6191	12.2026	19.7421	72	4595
