# Supplementary material for: The spatial distribution of diagnosed Type 2 diabetes mellitus and cardiovascular disease incidence in Valencia, 2015–2022: a retrospective, registry-based study
Source: BMC Public Health. 2026 Mar 29;26:1495. doi: 10.1186/s12889-026-27160-3 (PMC13151391; doi:10.1186/s12889-026-27160-3)
Supplement: Supplementary file 1 — Supplementary Material 1. [file 12889_2026_27160_MOESM1_ESM.zip › README.txt.txt]

README.txt


--------------------------------------------------------------------------------
--------------------------------------------------------------------------------
Supplementary Materials – Spatial analysis of CVD and T2DM incidence in Valencia
--------------------------------------------------------------------------------
--------------------------------------------------------------------------------

This folder contains the data files required to replicate the descriptive, spatial, and regression analyses presented in the manuscript, including the income–incidence associations shown in Figure 3.


--------------
rate_data.xlsx
--------------

This file contains aggregated and anonymised epidemiological indicators at census tract level for the municipality of Valencia. The dataset reports age- and sex-adjusted incidence rates of cardiovascular disease (CVD) and type 2 diabetes mellitus (T2DM) for two age thresholds (≥40 and ≥60 years). All incidence rates are expressed per 1,000 person-years.


Variable descriptions:

CUSEC
Official census tract code (Instituto Nacional de Estadística, INE). Unique identifier of the spatial unit of analysis.

CVD_40_rate
Age- and sex-adjusted incidence rate of cardiovascular disease among individuals aged 40 years and older, per 1,000 person-years.

CVD_40_li
Lower bound of the 95% confidence interval for CVD_40_rate.

CVD_40_ls
Upper bound of the 95% confidence interval for CVD_40_rate.

CVD_40_cases
Absolute number of incident cardiovascular disease cases diagnosed among individuals aged ≥40 years during the study period.

CVD_40_pop
Person-years at risk aged 40 years and older residing in the census tract.

CVD_60_rate
Age- and sex-adjusted incidence rate of cardiovascular disease among individuals aged 60 years and older, per 1,000 person-years.

CVD_60_li
Lower bound of the 95% confidence interval for CVD_60_rate.

CVD_60_ls
Upper bound of the 95% confidence interval for CVD_60_rate.

CVD_60_cases
Absolute number of incident cardiovascular disease cases diagnosed among individuals aged ≥60 years during the study period.

CVD_60_pop
Person-years at risk aged 60 years and older residing in the census tract.

DBT_40_rate
Age- and sex-adjusted incidence rate of type 2 diabetes mellitus among individuals aged 40 years and older, per 1,000 person-years.

DBT_40_li
Lower bound of the 95% confidence interval for DBT_40_rate.

DBT_40_ls
Upper bound of the 95% confidence interval for DBT_40_rate.

DBT_40_cases
Absolute number of incident type 2 diabetes mellitus cases diagnosed among individuals aged ≥40 years during the study period.

DBT_40_pop
Person-years at risk aged 40 years and older residing in the census tract.

DBT_60_rate
Age- and sex-adjusted incidence rate of type 2 diabetes mellitus among individuals aged 60 years and older, per 1,000 person-years.

DBT_60_li
Lower bound of the 95% confidence interval for DBT_60_rate.

DBT_60_ls
Upper bound of the 95% confidence interval for DBT_60_rate.

DBT_60_cases
Absolute number of incident type 2 diabetes mellitus cases diagnosed among individuals aged ≥60 years during the study period.

DBT_60_pop
Person-years at risk aged 60 years and older residing in the census tract.

All incidence rates were directly standardised by age and sex using the reference population defined in the study. Ninety-five per cent confidence intervals were estimated assuming an appropriate count-data model. The data are suitable for ecological and small-area spatial analyses.


------------
VLC_2022.shp
------------

This shapefile contains the official census tract boundaries for the municipality of Valencia.

Spatial unit: census tract
Geographic coverage: municipality of Valencia (Spain)
Identifier: CUSEC
Geometry type: polygon

Source:
Instituto Nacional de Estadística (INE), Spain.

This file is used to spatially reference the incidence data in rate_data.xlsx and to generate maps and spatial statistics at census tract level.


--------------
MIUC_2022.xlsx
--------------

This file contains socioeconomic information at census tract level for the municipality of Valencia.

Variable included:
Mean income per unit of consumption (MIUC) in 2022.

Geographic level:
Census tract (CUSEC).

Source:
Atlas de Distribución de Renta de los Hogares,
Instituto Nacional de Estadística (INE), Spain.

This file is used to analyse the association between neighbourhood income and age- and sex-adjusted incidence rates of CVD and T2DM, and to replicate the scatter plots and non-linear analyses presented in Figure 3 of the manuscript.


-----------------------
Linkage and replication
-----------------------

All three files can be linked using the common census tract identifier (CUSEC). Together, they enable replication of the spatial analyses and income–incidence scatter plots (see Supplementary Materials). All data are aggregated and anonymised in accordance with data protection requirements.
