# Supplementary material for: The spatial distribution of diagnosed Type 2 diabetes mellitus and cardiovascular disease incidence in Valencia, 2015–2022: a retrospective, registry-based study
Source: BMC Public Health. 2026 Mar 29;26:1495. doi: 10.1186/s12889-026-27160-3 (PMC13151391; doi:10.1186/s12889-026-27160-3)
Supplement: Supplementary file 1 — Supplementary Material 1. [file 12889_2026_27160_MOESM1_ESM.zip › VLC_2022.prj]

PROJCS["ETRS_1989_UTM_Zone_30N",GEOGCS["GCS_ETRS_1989",DATUM["D_ETRS_1989",SPHEROID["GRS_1980",6378137.0,298.257222101]],PRIMEM["Greenwich",0.0],UNIT["Degree",0.0174532925199433]],PROJECTION["Transverse_Mercator"],PARAMETER["False_Easting",500000.0],PARAMETER["False_Northing",0.0],PARAMETER["Central_Meridian",-3.0],PARAMETER["Scale_Factor",0.9996],PARAMETER["Latitude_Of_Origin",0.0],UNIT["Meter",1.0]]
