# Supplementary material for: The spatial distribution of diagnosed Type 2 diabetes mellitus and cardiovascular disease incidence in Valencia, 2015–2022: a retrospective, registry-based study
Source: BMC Public Health. 2026 Mar 29;26:1495. doi: 10.1186/s12889-026-27160-3 (PMC13151391; doi:10.1186/s12889-026-27160-3)
Supplement: Supplementary file 1 — Supplementary Material 1. [file 12889_2026_27160_MOESM1_ESM.zip › MIUC_2022.xlsx]

## Sheet: Hoja1
CUSEC	MIUC_2022
4625001001	32037
4625001002	30364
4625001003	31562
4625001005	32264
4625001007	46579
4625001008	37349
4625001009	55300
4625001010	23119
4625001011	21907
4625001012	22395
4625001013	26271
4625001014	21950
4625001017	26400
4625001018
4625001019	22139
4625001022	25495
4625001023	24811
4625001024	24219
4625001025	25956
4625001026	31292
4625001028	33825
4625001030	51566
4625001031	43070
4625001032	37048
4625001034	32244
4625002001	30562
4625002003	30560
4625002004	27609
4625002006	26852
4625002008	28554
4625002009	26859
4625002010	27006
4625002013	24606
4625002014	31337
4625002015	23975
4625002016	28768
4625002018	25679
4625002019	23112
4625002020	24847
4625002021	26773
4625002022	25007
4625002023	25946
4625002024	25249
4625002025	22850
4625002026	23938
4625002030	21763
4625002031	24607
4625002032	22722
4625002033	48811
4625002035	55892
4625002036	53531
4625002037	49959
4625002039	52222
4625002040
4625002041	54602
4625002042	33972
4625002043	42792
4625002044	33736
4625002045	40030
4625002046	40829
4625002047	40543
4625002050	34033
4625002051	36062
4625002053	33497
4625002054	32786
4625002055	34473
4625002057	34188
4625003001	29563
4625003002	27108
4625003004	22614
4625003007	27271
4625003008	25266
4625003010	21786
4625003013	27081
4625003014
4625003015	28060
4625003017	24494
4625003018	25863
4625003019	28367
4625003020	28539
4625003021	23360
4625003023	29472
4625003025	24831
4625003026	26207
4625003027	27643
4625003029	25453
4625003030	28110
4625003032	20016
4625003033	31589
4625003034	33385
4625003035	28437
4625003036	29325
4625003037	26317
4625003038	31049
4625003040	28965
4625003041	25535
4625003044	29737
4625003046	24530
4625003047	24932
4625003048	30159
4625003049	26609
4625003050	28105
4625003052	25837
4625003053	23615
4625003055	34650
4625004001	26724
4625004002	17428
4625004003	23548
4625004004	19773
4625004005	29258
4625004006	26795
4625004007	22340
4625004008	21561
4625004009	18380
4625004010	22972
4625004011	17595
4625004012	14823
4625004014	17118
4625004015	16308
4625004016	15364
4625004017	23594
4625004018	29587
4625004019	34195
4625004020	25619
4625004021	25745
4625004022	22537
4625004023	20815
4625004024	30499
4625004025	24559
4625004026	31187
4625004027	30218
4625004028	30297
4625004029	29635
4625004030	34492
4625005001	24149
4625005002	16656
4625005003	15224
4625005004	18206
4625005005	16679
4625005006	19313
4625005007	19887
4625005008	21189
4625005009	16023
4625005010	24852
4625005011	21674
4625005013	24020
4625005014	18020
4625005015	20180
4625005016	21918
4625005017	21489
4625005018	20879
4625005019
4625005021	18792
4625005022	20073
4625005025	23658
4625005026	24613
4625005027	22972
4625005028	29724
4625005029	16294
4625005031	17838
4625005033	19363
4625005034	13089
4625005036	16114
4625005037	22234
4625005038	24986
4625005039	21227
4625005040	23817
4625005041	25544
4625005042	20195
4625005043	22296
4625005044	20949
4625006001	40212
4625006002	34718
4625006003	35664
4625006004	32024
4625006006	55987
4625006007	39398
4625006008	32998
4625006009	19315
4625006011	18017
4625006012	30634
4625006013	29460
4625006014	37090
4625006015	30392
4625006016	37877
4625006017	36233
4625006018	50607
4625006019	37308
4625006020
4625006021	40462
4625006022	34297
4625006023	31429
4625006024	30829
4625006026	30023
4625006027	30081
4625007001	18327
4625007002	16687
4625007003	22381
4625007004	14331
4625007005	20281
4625007006	15674
4625007007	19085
4625007008	21528
4625007009	17582
4625007010	17705
4625007012	18522
4625007013	20405
4625007014	15469
4625007015	16899
4625007016	19889
4625007017	19242
4625007018	18714
4625007019	22661
4625007020	22928
4625007021	19901
4625007022	19347
4625007023	16992
4625007024	17554
4625007025	16252
4625007026	13836
4625007027	12715
4625007029
4625007030	13441
4625007031	15350
4625007032	23654
4625007036	13447
4625007037	13200
4625007039	21002
4625007040	19113
4625007041	18003
4625007042	20704
4625008001	20392
4625008002	23930
4625008003	24032
4625008004	21180
4625008005
4625008006	25282
4625008007	25000
4625008008	20355
4625008009	23409
4625008010	20305
4625008012	19738
4625008013	24099
4625008014	22102
4625008015	20106
4625008016	19093
4625008017	16731
4625008018	23940
4625008019	24414
4625008020	21482
4625008021	18282
4625008022	21603
4625008023	18672
4625008024	22759
4625008025	17342
4625008026	20166
4625008027	24125
4625008028	22162
4625008029	23457
4625008030	22250
4625008031	21020
4625008032	18352
4625008033	25525
4625008034	20167
4625008035	19939
4625008036	22966
4625008037	22403
4625008038	24282
4625008039	16855
4625008040	21015
4625008041	20927
4625008042	24572
4625009001	23295
4625009002	24589
4625009003	21592
4625009004	18928
4625009005	17573
4625009007	16084
4625009008	18064
4625009009	19603
4625009010	18506
4625009012	17551
4625009013	15647
4625009015	20120
4625009016	17799
4625009017	18690
4625009018	17634
4625009019	17308
4625009020	20222
4625009021	21249
4625009022	18076
4625009023	19801
4625009024	19229
4625009025	21316
4625009026	15994
4625009028	21723
4625009029	19718
4625009030	17429
4625009031	19708
4625009032	15272
4625009033	15001
4625009034	14249
4625009035	18943
4625009036	19671
4625009037	14508
4625009038	18993
4625009039	17357
4625009040	18541
4625009041	22539
4625009042	21077
4625010001	27023
4625010002	20237
4625010003	18532
4625010004	18842
4625010005	20915
4625010006	15812
4625010007	17641
4625010008	15763
4625010009	15603
4625010010	23281
4625010011	21580
4625010012	21279
4625010013	19831
4625010014	19801
4625010015	16463
4625010016	18550
4625010017	17352
4625010018	20052
4625010019	18413
4625010021	16335
4625010022	22610
4625010023	23324
4625010024	18668
4625010025	21290
4625010026	21127
4625010027	21383
4625010028	18905
4625010029	17997
4625010030	17560
4625010031	16213
4625010032	17941
4625010033	13277
4625010034	13593
4625010035	14172
4625010036	13233
4625010037	14449
4625010039	25162
4625010040	29534
4625010041	18086
4625010043	20878
4625010044	19047
4625010045	23643
4625010046	23151
4625010047	22052
4625010048	20813
4625010049	20040
4625010050	19409
4625010051	20527
4625010052	28064
4625010053	26781
4625010054	21533
4625010055	34082
4625011001	17225
4625011002	15060
4625011004	22082
4625011005	19859
4625011006	23697
4625011008	17077
4625011009	22837
4625011010
4625011011	21042
4625011012	17510
4625011013
4625011015	23326
4625011017	16997
4625011018	18561
4625011019	20118
4625011021	17783
4625011022	16784
4625011024	16261
4625011026	17621
4625011027
4625011028	19510
4625011029
4625011030	18630
4625011031	19747
4625011032	13780
4625011033	21213
4625011034	20158
4625011035	17838
4625011036	14974
4625011037	15019
4625011038	22045
4625011039	17108
4625011040	25860
4625011041	21349
4625011042	12342
4625011044	16150
4625011045	13925
4625011046	15256
4625011047	15092
4625011048	15118
4625011050	18433
4625011051	23350
4625011052	25495
4625011053	19274
4625011054	19860
4625011055	21282
4625012001	17279
4625012002	18925
4625012003	17814
4625012006	16945
4625012008	21476
4625012009	18698
4625012010	17542
4625012011	18262
4625012012	18368
4625012013	21184
4625012014	19181
4625012015	16834
4625012016	23673
4625012018	21456
4625012019	22124
4625012020	23355
4625012021	20101
4625012023	19655
4625012024	21826
4625012025	21265
4625012026	15824
4625012027	13100
4625012028	19035
4625012029	16181
4625012030	17975
4625012031	19002
4625012032	17001
4625012033	19490
4625012034	20406
4625012035	21568
4625012036	20126
4625012037	36133
4625012038	24510
4625012039	21989
4625012040	23246
4625012041	41732
4625012042	34292
4625012043	21341
4625012044	30461
4625012045	35640
4625012046	33597
4625012047	23186
4625012048	34378
4625013001	21506
4625013002	22701
4625013003	20869
4625013004	16066
4625013005	24126
4625013007	19061
4625013008	21073
4625013009	15761
4625013010	27142
4625013011	25084
4625013012	25846
4625013013	27855
4625013014	26115
4625013015	23351
4625013016	14256
4625013017	20363
4625013019	21288
4625013020	22989
4625013021	26946
4625013022	30647
4625013023	29451
4625013024	26512
4625013025	30484
4625013026	29416
4625013027	28124
4625013028	27426
4625013029	22657
4625013030	21599
4625014001	32092
4625014002	25510
4625014003	19318
4625014004	23229
4625014005	20134
4625014006	17123
4625014007	18485
4625014008	20881
4625014009	20317
4625014010	20209
4625014012	19783
4625014013	18001
4625014014	24431
4625014015	22934
4625014016	17650
4625014018	22705
4625014019	23148
4625014020	27731
4625014021	37896
4625014022	20630
4625014023	26213
4625014024	28963
4625015001	11832
4625015002	19412
4625015003	17664
4625015004	19122
4625015005	12275
4625015006	14702
4625015007	12192
4625015008	11096
4625015010	12729
4625015011	12348
4625015012	16578
4625015013	16571
4625015014	15319
4625015015	15369
4625015016	16670
4625015017	14292
4625015018	17249
4625015019	15607
4625015020	14453
4625015021	17175
4625015022	16388
4625015023	17980
4625015024	20569
4625015025	15234
4625015026	14615
4625015027	16323
4625015028	20734
4625015029	24275
4625015030	21235
4625015031	18752
4625015032	16933
4625015033	25855
4625015034	29228
4625015035	28264
4625015036	14458
4625015037	29569
4625015038	31525
4625015039	16171
4625015040	31190
4625016001	17304
4625016002	16991
4625016003	16289
4625016004	14336
4625016005	17571
4625016006	15791
4625016008	14135
4625016009	12949
4625016010	17662
4625016011	17130
4625016012	15374
4625016013	15202
4625016014	18672
4625016015	17627
4625016016	18950
4625016017	21591
4625016018	17352
4625016019	21696
4625016020	15576
4625016021	13985
4625016022	13856
4625016023	15173
4625016024	19735
4625016025	17327
4625016026	16376
4625016027	19060
4625016028	27878
4625016029	27330
4625016030	23458
4625016031	32074
4625016032	24735
4625016033	23641
4625017001	19996
4625017002	18582
4625017003	21440
4625017006	31538
4625017007	20173
4625018001	17534
4625018002	15817
4625018003	18287
4625018004	23231
4625018005	16309
4625018006	14460
4625018007	18067
4625018008	15811
4625018009	17881
4625018010	16059
4625019001	16607
4625019002	16571
4625019003	18865
4625019004	18819
4625019005	20894
4625019006	20964
4625019007	22659
4625019008	25250
4625019009	21227
4625019011	12789
4625019012	16309
4625019013	16981
4625019014	16439
4625019015	19546
4625019016	24275
